# Supplementary material for: Whole-exome sequencing identified recurrent and novel variants in benzene-induced leukemia
Source: BMC Med Genomics. 2023 Jan 26;16:13. doi: 10.1186/s12920-023-01442-w (PMC9878782; doi:10.1186/s12920-023-01442-w)
Supplement: Supplementary file 3 — Additional file 3. Whole-exome sequencing identified genetic variants with minor allele frequency < 1% in the gnomAD database for East Asian. [file 12920_2023_1442_MOESM3_ESM.xlsx]

## Sheet: Sheet1
Additional file 3 Whole-exome sequencing identified genetic variants with minor allele frequency <1% in the gnomAD database for East Asian
Variant	Type	Func	Base_site	Gene	Chr	Transcript	gnomAD_EAS	dbSNPv151_hg38	COSMIC	ClinVar
AG > A	InDel	frameshift_variant	51341287	CELA1	chr12	ENST00000293636:p.Ala140fs/c.419delC	0.00570962	rs367740383	NA	NA
G > GCCC	InDel	disruptive_inframe_insertion	137051115	ENTPD2	chr9	ENST00000355097:p.Gly187dup/c.558_560dupGGG	0.00463114	rs369416410	NA	NA
CACTT > C	InDel	frameshift_variant	6157001	USP42	chr7	ENST00000306177:p.Leu1298fs/c.3892_3895delTTAC	0.00485654	rs572711370	NA	NA
CTGG > C	InDel	disruptive_inframe_deletion	153615319	S100A14	chr1	ENST00000344616:p.His30del/c.90_92delCCA	0.00679643	rs547257637	COSM3726868(1)	NA
C > CAGCTCTGGGGGCTGCTGT	InDel	disruptive_inframe_insertion	152709204	LCE4A	chr1	ENST00000368777:p.Cys48_Gly49insCysSerSerGlyGlyCys/c.143_144insCTGTAGCTCTGGGGGCTG	NA	rs6143428	COSM1334217(27)	NA
C > CAGACCATGGCCCCGCCCAGTCCCT	InDel	stop_gained+conservative_inframe_insertion	203217822	CHIT1	chr1	ENST00000367229:p.Val357_Trp358insTerGlyLeuGlyGlyAlaMetVal/c.1049_1072dupAGGGACTGGGCGGGGCCATGGTCT	NA	rs150192398	NA	NA
A > AT	InDel	splice_acceptor_variant+intron_variant	43146484	TMEM62	chr15	ENST00000260403:c.477-3dupT	0.00245865	rs548753280	NA	NA
CT > C	InDel	frameshift_variant	152311564	FLG	chr1	ENST00000368799:p.Gly1109fs/c.3321delA	0.00973143	rs200519781	NA	NA
TGGAA > T	InDel	frameshift_variant	57815638	AVIL	chr12	ENST00000549851:p.Ile41fs/c.117_120delTTCC	0.00947266	rs199530950	NA	NA
GCCAGGACCTCGCCCGGTGC > G	InDel	splice_donor_variant+splice_region_variant+5_prime_UTR_variant+intron_variant	892501	BRD9	chr5	ENST00000483173:c.-114_-103+7delGCACCGGGCGAGGTCCTGG	NA	rs555165535	NA	NA
AAGG > A	InDel	disruptive_inframe_deletion	151349194	AKAP12	chr6	ENST00000253332:p.Gly269del/c.806_808delGAG	0.00784827	rs139326971	NA	NA
CCT > C	InDel	frameshift_variant	28326431	ZSCAN31	chr6	ENST00000344279:p.Glu320fs/c.954_955delAG	0.00260955	rs145866852	NA	NA
GCAC > G	InDel	disruptive_inframe_deletion	673088	RHOT2	chr16	ENST00000315082:p.Thr565del/c.1694_1696delCCA	0.00392842	rs145581089	NA	NA
C > CT	InDel	splice_acceptor_variant+intron_variant	29487883	OVCH1	chr12	ENST00000318184:c.703-2dupA	0.00504044	rs533295028	NA	NA
G > GGGGAA	InDel	frameshift_variant	96687723	FER1L5	chr2	ENST00000623246:p.Gln389fs/c.1159_1163dupAAGGG	NA	rs138874749	NA	NA
CGTCCCGATCCCG > C	InDel	disruptive_inframe_deletion	98395573	FARP1	chr13	ENST00000596580:p.Ser511_Arg514del/c.1530_1541delATCCCGGTCCCG	NA	rs368126610	NA	NA
A > AGGCAGCAACGCC	InDel	disruptive_inframe_insertion	102140786	PPRC1	chr10	ENST00000278070:p.Arg760_Arg763dup/c.2279_2290dupGGCAGCAACGCC	0.009083	rs542043253	COSM2058878(2)	NA
AC > A	InDel	frameshift_variant	6594658	MAN2B2	chr4	ENST00000285599:p.Phe329fs/c.984delC	0.0052208	rs3216941	NA	NA
G > GCCA	InDel	disruptive_inframe_insertion	152619552	FMNL2	chr2	ENST00000288670:p.Pro558dup/c.1673_1674insACC	NA	rs5835439	NA	NA
A > ACAG	InDel	disruptive_inframe_insertion	186694302	FAM171B	chr2	ENST00000304698:p.Gln50dup/c.147_149dupGCA	NA	rs549897920	NA	NA
T > TGGC	InDel	disruptive_inframe_insertion	64581060	BHLHE22	chr8	ENST00000321870:p.Gly97dup/c.288_290dupCGG	0	rs544639534	NA	NA
CAGTT > C	InDel	frameshift_variant	186742258	KNG1	chr3	ENST00000265023:p.Ser623fs/c.1866_1869delTAGT	0.00417177	rs559129841	NA	NA
CAG > C	InDel	frameshift_variant	35739598	IGFLR1	chr19	ENST00000246532:p.Leu250fs/c.748_749delCT	0.00217486	rs368502918	NA	NA
TAGA > T	InDel	splice_donor_variant+5_prime_UTR_variant+intron_variant	113216267	BOC	chr3	ENST00000495514:c.-83_-82+1delAAG	0.00333206	rs146281507	NA	NA
G > GA	InDel	frameshift_variant	172504202	ITGA6	chr2	ENST00000442250:p.Gln1118fs/c.3351dupA	0.008553	rs201055917	NA	NA
C > CAGG	InDel	disruptive_inframe_insertion	65966084	SART1	chr11	ENST00000312397:p.Glu286dup/c.858_860dupGGA	0.000871365	rs541712672	NA	NA
C > CT	InDel	frameshift_variant	117209504	KCNK18	chr10	ENST00000334549:p.Tyr121fs/c.361dupT	0.00239417	rs541915908	NA	NA
ATG > A	InDel	frameshift_variant	17524274	CECR2	chr22	ENST00000342247:p.Cys372fs/c.1114_1115delTG	0.00407952	rs541330262	NA	NA
C > CCCCAA	InDel	frameshift_variant	151802212	LINGO4	chr1	ENST00000368820:p.Asp165fs/c.488_492dupTTGGG	0.00299173	rs532798041	NA	NA
TTCC > T	InDel	disruptive_inframe_deletion	6469122	PLEKHG5	chr1	ENST00000537245:p.Glu802del/c.2403_2405delGGA	0.00850705	rs113541584	COSM4590012(9)	NA
ATGC > A	InDel	disruptive_inframe_deletion	196137520	STK17B	chr2	ENST00000263955:p.Ser348del/c.1043_1045delGCA	0.00222899	rs547321569	COSM4337158(1)	NA
ACCCTGCACAGGGCGCGAG > A	InDel	splice_donor_variant+3_prime_UTR_variant+intron_variant	126529130	C3orf22	chr3	ENST00000505070:c.*202_*218+1delCTCGCGCCCTGTGCAGGG	NA	rs147129828	NA	NA
G > GC	InDel	frameshift_variant	112013675	TAGLN3	chr3	ENST00000494932:p.Lys150fs/c.447dupC	0.00291468	rs567630655	NA	NA
GT > G	InDel	frameshift_variant	143222130	TAS2R40	chr7	ENST00000408947:p.Val18fs/c.53delT	0.0031716	rs370258670	NA	NA
TG > T	InDel	frameshift_variant	35352390	SLFN11	chr17	ENST00000308377:p.Gln891fs/c.2671delC	0.00119604	rs527599795	NA	NA
CCAGCAG > C	InDel	disruptive_inframe_deletion	3074876	HTT	chr4	ENST00000355072:p.Gln36_Gln37del/c.105_110delGCAGCA	NA	rs374076986	COSM4981997(1)	NA
TCTC > T	InDel	disruptive_inframe_deletion	17874112	LCORL	chr4	ENST00000635767:p.Arg1626del/c.4875_4877delGAG	NA	rs78581007	NA	NA
CTCCTCCTCCTCTTCG > C	InDel	disruptive_inframe_deletion	7463035	ZBTB4	chr17	ENST00000311403:p.Asp644_Glu648del/c.1932_1946delCGAAGAGGAGGAGGA	0.00125259	rs544254340	COSM5589391(4)	NA
CTGCGGCGGCGGCCGCGGG > C	InDel	disruptive_inframe_deletion	80203240	PRDM8	chr4	ENST00000339711:p.Ala594_Gly599del/c.1779_1796delTGCGGCGGCGGCCGCGGG	0.00424028	rs574748973	NA	NA
CATG > C	InDel	disruptive_inframe_deletion	5525238	CALML3	chr10	ENST00000315238:p.Met53del/c.158_160delTGA	0.00233924	rs554529105	NA	NA
CATG > C	InDel	start_lost+conservative_inframe_deletion	169681314	CCDC173	chr2	ENST00000419478:p.Met1del/c.-1_2delCAT	0.00782401	rs568875799	NA	NA
A > AT	InDel	frameshift_variant	144016880	GYPB	chr4	ENST00000506679:p.Asp14fs/c.41dupA	0.000877963	rs5862681	COSN1083530	NA
CT > C	InDel	frameshift_variant	20349260	VWA5B1	chr1	ENST00000467486:p.Glu441fs/c.1320delT	0.00219349	rs533540609	NA	NA
G > GA	InDel	frameshift_variant	64708639	ZNF107	chr7	ENST00000620827:p.Tyr849fs/c.2543dupA	0.00645554	rs375319415	COSM3726862(3)	NA
CTGAA > C	InDel	splice_acceptor_variant+splice_region_variant+intron_variant	50135653	CERS5	chr12	ENST00000551697:c.873-5_873-2delTTCA	0.000544366	rs145772444	NA	NA
GCCCCCAGGA > G	InDel	disruptive_inframe_deletion	62837168	COL9A3	chr20	ENST00000343916:p.Pro567_Gly569del/c.1698_1706delACCCCCAGG	0.000383814	rs569423970	NA	NA
C > CGCG	InDel	disruptive_inframe_insertion	19837874	ID4	chr6	ENST00000378700:p.Ala47dup/c.138_140dupGGC	0	rs537169414	NA	NA
ACCTGGCCTGAGCCGTCTGGAACCACCTGGGC > A	InDel	frameshift_variant+stop_lost	65650705	SIPA1	chr11	ENST00000394224:p.Leu1041fs/c.3122_*23delTGGCCTGAGCCGTCTGGAACCACCTGGGCCC	0.000601524	rs548312848	NA	NA
T > TG	InDel	frameshift_variant	104223668	RIMS2	chr8	ENST00000339750:p.Ala9fs/c.23dupG	0.00201733	rs567070433	NA	NA
CCTGA > C	InDel	frameshift_variant+splice_region_variant	128910329	RP11-723O4.6	chr3	ENST00000508239:p.Val562fs/c.1685_1688delTCAG	0	rs138427818	NA	NA
TAGTC > T	InDel	frameshift_variant	38321183	ALG10B	chr12	ENST00000308742:p.Ser465fs/c.1395_1398delTCAG	0.00163292	rs558917050	NA	NA
CCTT > C	InDel	disruptive_inframe_deletion	27960096	XKR8	chr1	ENST00000373884:p.Leu10del/c.29_31delTTC	0	rs113646118	COSM1270598(2)	NA
GGAA > G	InDel	disruptive_inframe_deletion	24533195	KIAA1217	chr10	ENST00000376454:p.Glu1129del/c.3386_3388delAAG	0.000678503	rs140819336	NA	NA
GCGCCGCGCTCCCCAC > G	InDel	disruptive_inframe_deletion	72925632	POM121	chr7	ENST00000434423:p.Pro181_Pro185del/c.540_554delACCGCCGCGCTCCCC	0	rs1431120679	NA	NA
C > CA	InDel	frameshift_variant	3013742	GRK4	chr4	ENST00000398052:p.Arg222fs/c.664dupA	0.000511051	rs556199273	COSM1179565(4)	NA
GCCTCCCCAGCCACGGTGAGGACCCACCCTGGCATGATCCCCCTCATCA > G	InDel	splice_donor_variant+splice_region_variant+disruptive_inframe_deletion+intron_variant	939398	SAMD11	chr1	ENST00000622503:p.Pro229_Asp237delinsHis/c.686_709+24delCCCCTCATCACCTCCCCAGCCACGGTGAGGACCCACCCTGGCATGATC	0.00312363	rs568340123	NA	NA
TTCCTCCTCC > T	InDel	disruptive_inframe_deletion	1708855	CDK11A	chr1	ENST00000378633:p.Glu315_Glu317del/c.942_950delGGAGGAGGA	0	rs199942750	NA	NA
C > CCATT,CCCCTCCCCAGCCCCTGCCCCACCTCCCTCCCTCCCTCCCTCCTTCCCTTCCCTCCCCAGTCCCTGTCCAACCTCCCTCCCTCCCTCCCTCCCTCCCTCCCTCCCTT	InDel	frameshift_variant+splice_region_variant	15388335	FHAD1	chr1	ENST00000481324:p.Gly459fs/c.1376-1_1376insCCCCTGCCCCACCTCCCTCCCTCCCTCCCTCCTTCCCTTCCCTCCCCAGTCCCTGTCCAACCTCCCTCCCTCCCTCCCTCCCTCCCTCCCTCCCTTCCCTCCCCAG	NA	NA	NA	NA
AGCAGCG > A	InDel	disruptive_inframe_deletion	26826952	ZDHHC18	chr1	ENST00000374142:p.Ser57_Gly58del/c.168_173delCAGCGG	0	rs878922433	NA	NA
CCGGCGG > C	InDel	disruptive_inframe_deletion	50419101	DMRTA2	chr1	ENST00000418121:p.Ala396_Ala397del/c.1187_1192delCCGCCG	0	rs761537995	NA	NA
TG > T	InDel	frameshift_variant	152156946	RPTN	chr1	ENST00000316073:p.Pro51fs/c.152delC	0.00339455	rs775347287	NA	NA
C > CCCTGCCTCCACCACA	InDel	disruptive_inframe_insertion	93676722	PHF2	chr9	ENST00000359246:p.Pro988_Ala989insAlaSerThrThrPro/c.2963_2964insTGCCTCCACCACACC	NA	rs149736720	COSM305500(45)	NA
T > TC	InDel	frameshift_variant	156384556	RHBG	chr1	ENST00000537040:p.Asp425fs/c.1271dupC	5.75242e-05	rs1302729580	NA	NA
CGGCAGT > C	InDel	disruptive_inframe_deletion	130265925	HMCN2	chr9	ENST00000624552:p.Val21_Ala22del/c.60_65delAGTGGC	NA	rs72240442	COSN20050338	NA
A > ACG	InDel	frameshift_variant	248559127	OR2T29	chr1	ENST00000328570:p.Met122fs/c.364_365insCG	0.00207011	rs546109722	NA	NA
C > CTGCCCTACTGCA	InDel	disruptive_inframe_insertion	6546665	DNHD1	chr11	ENST00000254579:p.Leu1912_Arg1913insHisAlaLeuLeu/c.5737_5738insATGCCCTACTGC	NA	rs11270441	COSM1356044(22)	NA
G > GGCAGCACGAGGTGGTGATGGAGCAGCTGCAGCGGGAGCA	InDel	disruptive_inframe_insertion	46480673	TMEM247	chr2	ENST00000434431:p.Glu141_Arg142insGlnGlnHisGluValValMetGluGlnLeuGlnArgGlu/c.424_425insAGCAGCACGAGGTGGTGATGGAGCAGCTGCAGCGGGAGC	NA	rs775332040	NA	NA
TCTC > T	InDel	disruptive_inframe_deletion	73448097	ALMS1	chr2	ENST00000613296:p.Pro525del/c.1574_1576delCTC	NA	rs1314235932	NA	NA
CTCCTCCTCT > C	InDel	disruptive_inframe_deletion	96115238	ADRA2B	chr2	ENST00000620793:p.Glu302_Glu304del/c.903_911delAGAGGAGGA	NA	rs1452221001	NA	NA
AGAGG > A	InDel	frameshift_variant	66686312	SPTBN2	chr11	ENST00000529997:p.Pro2341fs/c.7021_7024delCCTC	0.00929752	rs545348471	NA	NA
A > ACAGCAGCTGGACTGGGAGCAGCAGGACCTG	InDel	disruptive_inframe_insertion	71579744	KRTAP5-11	chr11	ENST00000617152:p.Cys176_Val177insArgSerCysCysSerGlnSerSerCysCys/c.527_528insCAGGTCCTGCTGCTCCCAGTCCAGCTGCTG	NA	rs374309516	NA	NA
G > GTT	InDel	frameshift_variant	75739225	ZNF717	chr3	ENST00000478296:p.Thr83fs/c.246_247dupAA	0.000398089	rs749453662	NA	NA
CAT > C	InDel	frameshift_variant+start_lost	56686880	PTGES3	chr12	ENST00000614328:p.Met1fs/c.1_2delAT	NA	rs10579382	NA	NA
TTGC > T	InDel	disruptive_inframe_deletion	113657263	USF3	chr3	ENST00000316407:p.Gln1473del/c.4416_4418delGCA	NA	rs10606566	COSM1484461(1)	NA
C > CGTGCCGACGTGGAGTGCCCGCCTGCTCACAT	InDel	frameshift_variant	1394992	CRIPAK	chr4	ENST00000324803:p.Thr171fs/c.511_512insTGTGCCGACGTGGAGTGCCCGCCTGCTCACA	0.000296314	rs752256092	NA	NA
GGGC > G	InDel	disruptive_inframe_deletion	106247711	CKAP4	chr12	ENST00000378026:p.Pro47del/c.138_140delGCC	0	rs368519473	COSM1605492(1)	NA
GGCT > G	InDel	disruptive_inframe_deletion	111598949	ATXN2	chr12	ENST00000377617:p.Gln188del/c.563_565delAGC	NA	rs10560189	COSM404975(2)	NA
G > GACACACACAC,GACACACACACAC	InDel	frameshift_variant	77819049	CNOT6L	chr4	ENST00000515506:p.Ser5fs/c.4_13dupGTGTGTGTGT	NA	NA	NA	NA
G > GGCTGCCGCT	InDel	disruptive_inframe_insertion	131828553	MMP17	chr12	ENST00000360564:p.Leu21_Leu23dup/c.62_70dupTGCCGCTGC	0	rs559842978	NA	NA
CT > C	InDel	frameshift_variant	22676877	AL354828.1	chr13	ENST00000623728:p.Leu264fs/c.791delT	NA	rs35856253	NA	NA
A > AT	InDel	frameshift_variant	25096959	PABPC3	chr13	ENST00000281589:p.Lys254fs/c.761_762insT	0.000652552	rs140090397	NA	NA
CAGTACTATGCTCCCATTTCCG > C	InDel	frameshift_variant	795839	ZDHHC11	chr5	ENST00000424784:p.Gly188fs/c.546_561delCGGAAATGGGAGCATAGTACT	NA	rs796281113	NA	NA
TGAA > T	InDel	disruptive_inframe_deletion	32097281	PDZD2	chr5	ENST00000438447:p.Glu2618del/c.7854_7856delAGA	0	rs751480688	NA	NA
CG > C	InDel	frameshift_variant	80077012	THBS4	chr5	ENST00000350881:p.Leu685fs/c.2052delG	NA	NA	NA	NA
CCA > C	InDel	frameshift_variant	7513774	POLR2A	chr17	ENST00000617998:p.Thr1838fs/c.5513_5514delCA	NA	rs1490940612	NA	NA
TGACAAATG > T	InDel	frameshift_variant	147384375	STK32A	chr5	ENST00000398523:p.Gln392fs/c.1176_1183delAATGGACA	NA	NA	NA	NA
G > GC	InDel	frameshift_variant	77698141	SLAIN1	chr13	ENST00000418532:p.Leu78fs/c.230dupC	0	rs542815284	NA	NA
A > AGAACGT	InDel	disruptive_inframe_insertion	23079574	ACIN1	chr14	ENST00000262710:p.Ser645_Arg646insArgSer/c.1929_1934dupACGTTC	NA	rs148403158	COSM1162679(1)	NA
AGATG > A	InDel	frameshift_variant	2513247	LFNG	chr7	ENST00000402506:p.Asp55fs/c.163_166delGATG	NA	rs764380644	NA	NA
C > CGCAGCTGAACGAGTCGGACACCAGG	InDel	frameshift_variant	20785327	SP8	chr7	ENST00000418710:p.Gly164fs/c.489_490insCCTGGTGTCCGACTCGTTCAGCTGC	0	NA	NA	NA
T > TA	InDel	frameshift_variant+stop_gained	149818100	SSPO	chr7	ENST00000378016:p.Tyr3861fs/c.11582dupA	NA	rs1416145418	NA	NA
TCGGGCGCGGTGTCTTGCCCACAGCTTGGGGAGCGGCCC > T	InDel	splice_acceptor_variant+splice_region_variant+intron_variant+non_coding_transcript_exon_variant	48331051	RP11-154J22.1	chr15	ENST00000612262:n.744+14_756delGGGCCGCTCCCCAAGCTGTGGGCAAGACACCGCGCCCG	NA	rs66822811	NA	NA
CGGGGCG > C	InDel	disruptive_inframe_deletion	8318865	SGK223	chr8	ENST00000622241:p.Ala1169_Pro1170del/c.3504_3509delCGCCCC	NA	rs1243661038	NA	NA
A > ATTT	InDel	splice_acceptor_variant+intron_variant	99832341	VPS13B	chr8	ENST00000358544:c.9406-5_9406-3dupTTT	NA	rs370235149	NA	NA
ACAG > A	InDel	disruptive_inframe_deletion	2039776	SMARCA2	chr9	ENST00000382203:p.Gln236del/c.705_707delGCA	NA	rs1376725065	NA	MedGen:CN169374;-
T > TCCACCA	InDel	disruptive_inframe_insertion	35906586	HRCT1	chr9	ENST00000354323:p.His104_His105dup/c.311_316dupACCACC	NA	rs1462382418	NA	NA
TCAG > T	InDel	disruptive_inframe_deletion	65283127	FOXD4L5	chr9	ENST00000377420:p.Cys416del/c.1248_1250delCTG	0	rs751695310	COSM1462693(4)	NA
CTCA > C	InDel	disruptive_inframe_deletion	92474742	ASPN	chr9	ENST00000375544:p.Asp51del/c.153_155delTGA	NA	rs1272586873	NA	NA
CGCT > C	InDel	disruptive_inframe_deletion	94318640	NUTM2F	chr9	ENST00000253262:p.Lys698del/c.2093_2095delAGC	NA	rs779200598	NA	NA
CAA > C,CA	InDel	splice_acceptor_variant+splice_region_variant+intron_variant	11755323	ECHDC3	chr10	ENST00000495787:n.120-3_120-2delAA	NA	NA	NA	NA
C > CTTTTTTTTTTTT	InDel	splice_acceptor_variant+intron_variant	18150855	CACNB2	chr10	ENST00000324631:c.121-14_121-3dupTTTTTTTTTTTT	NA	rs1396283802	NA	NA
G > GTACTGCCAAGCCTGGGGAAAGC	InDel	frameshift_variant	81127868	PKD1L2	chr16	ENST00000525539:p.Thr2081fs/c.6241_6242insGCTTTCCCCAGGCTTGGCAGTA	NA	rs145602984	NA	NA
CGCCGCCCCGGCT > C	InDel	disruptive_inframe_deletion	133423454	SPRN	chr10	ENST00000414069:p.Ala73_Ala76del/c.216_227delAGCCGGGGCGGC	0	rs759765657	NA	NA
GCCGCGA > G	InDel	disruptive_inframe_deletion	2884900	CDKN1C	chr11	ENST00000414822:p.Val195_Ala196del/c.584_589delTCGCGG	NA	NA	NA	NA
G > GC	InDel	frameshift_variant	6548344	DNHD1	chr11	ENST00000254579:p.Gln2348fs/c.7042dupC	0.000642202	rs1446696805	NA	NA
GT > G,GTT	InDel	splice_acceptor_variant+intron_variant	9438045	IPO7	chr11	ENST00000379719:c.2490-3dupT	NA	NA	NA	NA
CTG > C	InDel	frameshift_variant	54707690	OR4A5	chr11	ENST00000319760:p.Phe271fs/c.810_811delGT	0.00010989	NA	NA	NA
T > TGCTGTGGGTCCAGCTGCTGCCAGCCTA	InDel	splice_donor_variant+intron_variant	41190343	KRTAP9-1	chr17	ENST00000634235:c.234_234+1insAGCTGTGGGTCCAGCTGCTGCCAGCCT	NA	rs11283848	COSM4602890(22)	NA
CTA > C	InDel	frameshift_variant	72139110	FOLR3	chr11	ENST00000611028:p.Tyr107fs/c.320_321delAT	NA	rs1278032834	NA	NA
GAA > G	InDel	frameshift_variant	78209976	USP35	chr11	ENST00000529308:p.Lys708fs/c.2123_2124delAA	NA	NA	NA	NA
A > AAGCTGTTTCCCCTGGAGAGTCC	InDel	frameshift_variant	690702	ENOSF1	chr18	ENST00000581475:p.Leu156fs/c.445_466dupGGACTCTCCAGGGGAAACAGCT	NA	rs145372402	COSN20124375	NA
C > CCCGCGCACACACCCAT	InDel	frameshift_variant	12254563	CIDEA	chr18	ENST00000522713:p.Pro68fs/c.185_200dupGCACACACCCATCCGC	NA	rs71369912	NA	NA
A > ACAG,ACAGCAG	InDel	disruptive_inframe_insertion	6936728	ATN1	chr12	ENST00000356654:p.Gln502dup/c.1506_1508dupGCA	NA	NA	NA	NA
C > CACG	InDel	disruptive_inframe_insertion	8222185	FAM90A1	chr12	ENST00000538603:p.Thr344_Ser345insVal/c.1031_1032insCGT	NA	rs71265055	COSM943980(6)	NA
AC > A	InDel	splice_donor_variant+intron_variant	49057663	CGB7	chr19	ENST00000596965:c.-1349+1delG	NA	rs3840912	NA	NA
GCCTACATTAATAAATAAAAAATATATCAGTTAAATGTATTTATAGTTAAATAATTCAAGTATCTATGAACTTTGCTATTCATGTGAGCCAGACATAAAGTGCCGTA > G	InDel	frameshift_variant+splice_acceptor_variant+splice_donor_variant+splice_region_variant+intron_variant	75501815	KRR1	chr12	ENST00000229214:p.Ala304fs/c.909+2_910del	0.000331932	NA	NA	NA
GCCTGTATCAAGAGATCAAGTTAAAATTCATTACTCTGAAAAAGTATTAAGGAAGAGACTCAAGTTTTCCACTAATTAAAAAATA > G	InDel	frameshift_variant+splice_acceptor_variant+splice_donor_variant+splice_region_variant+intron_variant	75506398	KRR1	chr12	ENST00000229214:p.Ala174fs/c.519+2_520delTATTTTTTAATTAGTGGAAAACTTGAGTCTCTTCCTTAATACTTTTTCAGAGTAATGAATTTTAACTTGATCTCTTGATACAGG	0.00213722	NA	NA	NA
G > GATGTT	InDel	splice_acceptor_variant+intron_variant	75506916	KRR1	chr12	ENST00000229214:c.259-1_259insAACAT	0	rs769178945	NA	NA
C > CATTTAAGGCTTTCTGCACCAATGGCCAACACTCTTTCAAG	InDel	splice_acceptor_variant+intron_variant	75506917	KRR1	chr12	ENST00000229214:c.259-2_259-1insCTTGAAAGAGTGTTGGCCATTGGTGCAGAAAGCCTTAAAT	0	NA	NA	NA
G > GCTTACAGACAGGGCCCCGCGGCCGGCACT	InDel	frameshift_variant+stop_gained	37179387	MROH8	chr20	ENST00000343811:p.Ser57fs/c.170_171insAGTGCCGGCCGCGGGGCCCTGTCTGTAAG	NA	rs11467214	NA	NA
A > ACAGCAG	InDel	disruptive_inframe_insertion	132062548	EP400	chr12	ENST00000389562:p.Gln2741_Gln2742dup/c.8220_8225dupGCAGCA	NA	rs528214697	NA	NA
ACGG > A	InDel	disruptive_inframe_deletion	25097011	PABPC3	chr13	ENST00000281589:p.Arg272del/c.815_817delGGC	0	rs368285293	NA	NA
AGACGGAACT > A	InDel	disruptive_inframe_deletion	25097016	PABPC3	chr13	ENST00000281589:p.Gln273_Leu276delinsHis/c.819_827delGACGGAACT	0	rs371971190	NA	NA
AG > A	InDel	frameshift_variant	25097134	PABPC3	chr13	ENST00000281589:p.Ala313fs/c.937delG	0	rs376589131	COSM4590016(19)	NA
TTATGA > T	InDel	frameshift_variant	25097172	PABPC3	chr13	ENST00000281589:p.Met326fs/c.976_980delATGAT	NA	rs371130768	COSM4590021(21)	NA
TAA > T	InDel	frameshift_variant	42303270	AKAP11	chr13	ENST00000025301:p.Lys1509fs/c.4525_4526delAA	NA	NA	NA	NA
CT > C	InDel	frameshift_variant+splice_region_variant	52143914	NEK3	chr13	ENST00000610828:p.Thr293fs/c.877delA	NA	rs1391524147	NA	NA
T > TGG	InDel	frameshift_variant	77698132	SLAIN1	chr13	ENST00000418532:p.Leu75fs/c.220_221dupGG	0	rs201380414	NA	NA
CTG > C	InDel	frameshift_variant	99864941	CLYBL	chr13	ENST00000416504:p.Met145fs/c.429_430delGT	NA	rs3831038	NA	NA
CGCGGCCGCCGCCGCCGCCGCTGCGGGCGGCGCGCACCAGAACTCGGCCGTGGCGGCGGCGGCGGCGGCG > C	InDel	disruptive_inframe_deletion	112068498	SOX1	chr13	ENST00000330949:p.Ala284_Ala306del/c.849_917delCGCCGCCGCCGCTGCGGGCGGCGCGCACCAGAACTCGGCCGTGGCGGCGGCGGCGGCGGCGGCGGCCGC	0	NA	NA	NA
C > CA	InDel	frameshift_variant	20198016	OR11G2	chr14	ENST00000357366:p.Gly230fs/c.687dupA	NA	rs55781225	COSM112052(20)	NA
GCCACCACCA > G	InDel	disruptive_inframe_deletion	100239450	YY1	chr14	ENST00000262238:p.His73_His75del/c.216_224delCCACCACCA	0.000893085	rs761947295	NA	NA
C > CTGCTCTTGCATCTTCTCG	InDel	disruptive_inframe_insertion	23440966	GOLGA6L2	chr15	ENST00000567107:p.Glu502_Gln503insHisGluLysMetGlnGlu/c.1508_1509insCGAGAAGATGCAAGAGCA	0	rs746004439	NA	NA
GGCCAC > G	InDel	frameshift_variant	65077842	KBTBD13	chr15	ENST00000432196:p.Gly343fs/c.1028_1032delGCCAC	0.000281881	rs774779148	NA	NA
ACTT > A	InDel	disruptive_inframe_deletion	2297884	ABCA3	chr16	ENST00000301732:p.Glu644del/c.1931_1933delAAG	NA	rs1482419539	NA	NA
G > GAGCACTCACTGTGGGCCTCGTGCGACAGTGTCAAACAATCCA	InDel	splice_donor_variant+intron_variant	22008408	C16orf52	chr16	ENST00000542527:c.106+1_106+2insAGCACTCACTGTGGGCCTCGTGCGACAGTGTCAAACAATCCA	0.000386847	rs780642452	NA	NA
CA > C	InDel	frameshift_variant	29383326	NPIPB11	chr16	ENST00000524087:p.Asp535fs/c.1605delT	0.00707254	rs757510367	NA	NA
TCTGCTGAGGGTGGAGCTGAGGGTGGAAGGGGAGTGAGCTGACGCTCAGAAGGTGTCTTGAGATTATCATCCGCTGAGGGTGGAAGCGGCCCCCGCAGATGCTCGGCAGGTGTCTTGATATTATCA > T	InDel	frameshift_variant	29383328	NPIPB11	chr16	ENST00000524087:p.Asp493fs/c.1479_1603del	0.00651854	NA	NA	NA
CTTTG > C	InDel	frameshift_variant	71947511	PKD1L3	chr16	ENST00000620267:p.Thr1232fs/c.3695_3698delCAAA	NA	rs1296698195	NA	NA
C > CGCCCTTCTCTGTGGCTGCCCTTCTCTGCGGCT	InDel	frameshift_variant	89885977	TCF25	chr16	ENST00000565404:p.Arg112fs/c.333_334insTGGCTGCCCTTCTCTGCGGCTGCCCTTCTCTG	NA	NA	NA	NA
CAGCACACCCAGG > C	InDel	disruptive_inframe_deletion	4540446	MYBBP1A	chr17	ENST00000381556:p.Leu1109_Leu1112del/c.3324_3335delCCTGGGTGTGCT	0.00163452	rs752203423	NA	NA
T > TACCACC	InDel	disruptive_inframe_insertion	7846859	KDM6B	chr17	ENST00000254846:p.Pro263_Pro264dup/c.786_791dupACCACC	NA	rs779500270	NA	NA
T > TACC,TACCACC	InDel	disruptive_inframe_insertion	7846859	KDM6B	chr17	ENST00000254846:p.Pro264dup/c.789_791dupACC	NA	NA	NA	NA
A > AC	InDel	frameshift_variant	213147680	IKZF2	chr2	ENST00000442445:p.Leu62fs/c.184_185insG	0.0028741	rs112988286	NA	NA
CGGAG > C	InDel	frameshift_variant+splice_region_variant	75600607	MYO15B	chr17	ENST00000610510:p.Glu1099fs/c.3294_3297delGGAG	0	rs371353924	NA	NA
T > TACCACC,TACCACCACC	InDel	disruptive_inframe_insertion	7846859	KDM6B	chr17	ENST00000254846:p.Pro263_Pro264dup/c.786_791dupACCACC	NA	NA	NA	NA
TTCCTCCTCTTCC > T	InDel	disruptive_inframe_deletion	18541836	FKBP8	chr19	ENST00000608443:p.Glu42_Glu45del/c.123_134delGGAAGAGGAGGA	0	rs768417071	NA	NA
TACC > T	InDel	disruptive_inframe_deletion	7846859	KDM6B	chr17	ENST00000254846:p.Pro264del/c.789_791delACC	NA	rs771440621	NA	NA
C > CTCG	InDel	disruptive_inframe_insertion	56088071	ZNF787	chr19	ENST00000610935:p.Asp366dup/c.1098_1100dupCGA	0.00108025	rs1195035360	NA	NA
T > TCTC	InDel	splice_acceptor_variant+intron_variant	58591492	CENPBD1P1	chr19	ENST00000487264:n.347-5_347-3dupCTC	NA	rs750042213	NA	NA
TGGGGCCCATCCCGGCGCGCCCCCCGCCCCGGGGCCCGGCGCCGCCGCCGCCGCCCCGGGGCGG > T	InDel	start_lost+conservative_inframe_deletion	3786474	CENPB	chr20	ENST00000379751:p.Met1_Pro3del/c.-54_9delCCGCCCCGGGGCGGCGGCGGCGGCGCCGGGCCCCGGGGCGGGGGGCGCGCCGGGATGGGCCCC	0	NA	NA	NA
AGGGGGCGGGGCC > A	InDel	disruptive_inframe_deletion	3767568	ADRA2C	chr4	ENST00000330055:p.Gly324_Ala327del/c.971_982delGGCCGGGGGCGG	0	rs1240248114	NA	NA
C > CT	InDel	splice_acceptor_variant+intron_variant	38118393	TBC1D1	chr4	ENST00000511238:n.516-3dupT	NA	rs66591458	NA	NA
TACCACC > T,TACCACCACCACC	InDel	disruptive_inframe_insertion	7846859	KDM6B	chr17	ENST00000254846:p.Pro263_Pro264dup/c.786_791dupACCACC	NA	NA	NA	NA
TACCACC > T	InDel	disruptive_inframe_deletion	7846859	KDM6B	chr17	ENST00000254846:p.Pro263_Pro264del/c.786_791delACCACC	NA	rs1425988643	NA	NA
AGAG > A	InDel	disruptive_inframe_deletion	27747282	DCAF8L2	chrX	ENST00000451261:p.Glu145del/c.432_434delGGA	NA	rs759326288	NA	NA
CTG > C	InDel	frameshift_variant+splice_region_variant	795932	ZDHHC11	chr5	ENST00000424784:p.His158fs/c.474_475delCA	NA	rs33929417	NA	NA
CG > C	InDel	frameshift_variant	34132240	FAM47A	chrX	ENST00000346193:p.Pro13fs/c.38delC	NA	NA	NA	NA
C > CCTGCTGCTG	InDel	disruptive_inframe_insertion	141945390	PCDH12	chr5	ENST00000231484:p.Ser1179_Ser1181dup/c.3537_3545dupCAGCAGCAG	NA	rs5871792	COSM1063580(11)	NA
TTTTTGGCCTC > T	InDel	frameshift_variant	48576217	RBM3	chrX	ENST00000354480:p.Gly13fs/c.38_47delGCCTCTTTTG	0.000235905	rs1321098274	NA	NA
GCA > G	InDel	frameshift_variant	57910016	ZXDA	chrX	ENST00000358697:p.Cys135fs/c.403_404delTG	0.000304183	rs753063356	NA	NA
G > GGC	InDel	frameshift_variant	57910019	ZXDA	chrX	ENST00000358697:p.Cys135fs/c.401_402insGC	0.000660175	rs758668472	NA	NA
C > CTTT	InDel	splice_acceptor_variant+intron_variant	124061743	STAG2	chrX	ENST00000218089:c.1535-5_1535-3dupTTT	0.0078125	rs755358841	NA	NA
TCCAACGAGG > T	InDel	disruptive_inframe_deletion	141002745	SPANXB1	chrX	ENST00000449283:p.Glu23_Asn25del/c.66_74delCGAGGCCAA	NA	rs1259923760	NA	NA
TGCCGCC > T	InDel	disruptive_inframe_deletion	21176231	EIF4G3	chr1	ENST00000634879:p.Ala80_Ala81del/c.237_242delGGCGGC	0	rs770375079	NA	NA
C > CGGGACGCCCGCCTACTTCGGCGGCTGCAAGGGCGGCGCCTACGGCGGGGGCGGGGGCTT	InDel	frameshift_variant	41382209	FOXO6	chr1	ENST00000372591:p.Gln337fs/c.1008_1009insGGGACGCCCGCCTACTTCGGCGGCTGCAAGGGCGGCGCCTACGGCGGGGGCGGGGGCTT	0	NA	NA	NA
T > TTGCTGCTCGCGCCTCTCC	InDel	disruptive_inframe_insertion	152111699	TCHH	chr1	ENST00000368804:p.Gln506_Leu507insGluArgArgGluGlnGln/c.1500_1517dupGGAGAGGCGCGAGCAGCA	NA	rs752560318	COSM1334078(1)	NA
T > TGC	InDel	frameshift_variant	153934830	DENND4B	chr1	ENST00000361217:p.Gln902fs/c.2702_2703insGC	NA	rs375088543	NA	NA
ACCAGGGCCTGGG > A	InDel	disruptive_inframe_deletion	27137683	PRR30	chr2	ENST00000335524:p.Ala212_Leu215del/c.635_646delCCCAGGCCCTGG	0.000491266	rs773932451	NA	NA
CA > C	InDel	splice_acceptor_variant+intron_variant	3453710	AL365202.1	chr9	ENST00000624522:c.9-2delT	0	rs36111393	NA	NA
CAA > C	InDel	splice_acceptor_variant+splice_region_variant+intron_variant	11755323	ECHDC3	chr10	ENST00000495787:n.120-3_120-2delAA	NA	rs558767885	NA	NA
AG > A	InDel	frameshift_variant	75665673	FRG2C	chr3	ENST00000308062:p.Arg161fs/c.483delG	0	rs373728386	COSM3727766(1)	NA
A > AGGCTGTGGCTCCGGCTGTGGG	InDel	disruptive_inframe_insertion	71538079	KRTAP5-8	chr11	ENST00000398534:p.Cys17_Gly18insGlySerGlyCysGlyGlyCys/c.30_50dupTGGCTCCGGCTGTGGGGGCTG	NA	rs537752041	NA	NA
A > AGGCTGTGGCTCCGGCTGTGGG	InDel	disruptive_inframe_insertion	71565611	KRTAP5-10	chr11	ENST00000398531:p.Gly16_Cys17insCysGlySerGlyCysGlyGly/c.27_47dupCTGTGGCTCCGGCTGTGGGGG	NA	rs200855172	NA	NA
A > AGAGGAGGAGGAGGAAGAG	InDel	disruptive_inframe_insertion	125013575	HEG1	chr3	ENST00000311127:p.Ser663_Ser668dup/c.1986_2003dupCTCTTCCTCCTCCTCCTC	NA	rs540539937	NA	NA
C > CTCCTCCTCCTCCTCCACCTCT	InDel	disruptive_inframe_insertion	150703740	ERICH6	chr3	ENST00000295910:p.Glu53_Glu54insGluValGluGluGluGluGlu/c.138_158dupAGAGGTGGAGGAGGAGGAGGA	NA	NA	NA	NA
GGCA > G	InDel	disruptive_inframe_deletion	130428222	ADAMTS8	chr11	ENST00000257359:p.Leu21del/c.62_64delTGC	0	rs10548872	COSM4659683(2)	NA
G > GTGCCCATGTGGAGTGCCCGCCTGCTCACACA	InDel	frameshift_variant	1394562	CRIPAK	chr4	ENST00000324803:p.Cys27fs/c.78_79insCACATGCCCATGTGGAGTGCCCGCCTGCTCA	NA	rs750778284	NA	NA
C > CCAGCAG,CCAGCAGCAGCAGCAGCAG	InDel	disruptive_inframe_insertion	3074876	HTT	chr4	ENST00000355072:p.Gln36_Gln37dup/c.105_110dupGCAGCA	NA	NA	NA	NA
G > GACACACACACACACACACACACACACACACAC	InDel	frameshift_variant	77819049	CNOT6L	chr4	ENST00000515506:p.Ser5fs/c.13_14insGTGTGTGTGTGTGTGTGTGTGTGTGTGTGTGT	NA	rs371841161	NA	NA
ACCGCCCCCGCCC > A	InDel	disruptive_inframe_deletion	150656742	SYNPO	chr5	ENST00000307662:p.Pro797_Pro800del/c.2390_2401delCCCCGCCCCCGC	0	rs769259449	NA	NA
CGT > C	InDel	frameshift_variant	176384091	NOP16	chr5	ENST00000619979:p.Arg196fs/c.585_586delAC	NA	rs1216617271	NA	NA
G > GTGC	InDel	disruptive_inframe_insertion	16327633	ATXN1	chr6	ENST00000244769:p.Gln225dup/c.675_677dupGCA	NA	rs769091061	NA	NA
A > AGCAGCAGCAG	InDel	frameshift_variant	170561958	TBP	chr6	ENST00000230354:p.Gln75fs/c.222_223insGCAGCAGCAG	NA	NA	NA	NA
A > AGATG	InDel	frameshift_variant+stop_gained	2513247	LFNG	chr7	ENST00000402506:p.Glu56fs/c.163_166dupGATG	NA	rs34637446	NA	NA
C > CTGAA	InDel	frameshift_variant	20785332	SP8	chr7	ENST00000418710:p.Gly162fs/c.484_485insTTCA	0	NA	NA	NA
G > GAGT	InDel	disruptive_inframe_insertion	20785334	SP8	chr7	ENST00000418710:p.Gly161_Gly162insLeu/c.482_483insACT	0	NA	NA	NA
C > CGGACA	InDel	frameshift_variant	20785335	SP8	chr7	ENST00000418710:p.Gly161fs/c.481_482insTGTCC	0	NA	NA	NA
CGCGGCG > C	InDel	disruptive_inframe_deletion	69573086	CCDC177	chr14	ENST00000599174:p.Ala178_Ala179del/c.531_536delCGCCGC	0	rs147747237	NA	NA
C > CAGGG	InDel	frameshift_variant	20785337	SP8	chr7	ENST00000418710:p.Gly161fs/c.479_480insCCCT	NA	NA	NA	NA
T > TAACTGCACCCCCTCTTCTTGCAGCCCTTCTTCC	InDel	disruptive_inframe_insertion	10610117	RP1L1	chr8	ENST00000382483:p.Thr1327_Glu1328insGluGluGlyLeuGlnGluGluGlyValGlnLeu/c.3980_3981insGGAAGAAGGGCTGCAAGAAGAGGGGGTGCAGTT	NA	rs757725027	NA	NA
A > ATTTT	InDel	splice_acceptor_variant+intron_variant	99832341	VPS13B	chr8	ENST00000358544:c.9406-6_9406-3dupTTTT	NA	rs370235149	NA	NA
ACAGCAG > A	InDel	disruptive_inframe_deletion	2039776	SMARCA2	chr9	ENST00000382203:p.Gln235_Gln236del/c.702_707delGCAGCA	NA	rs762478166	NA	NA
T > TCCACCA,TCCACCACCACCA	InDel	disruptive_inframe_insertion	35906586	HRCT1	chr9	ENST00000354323:p.His104_His105dup/c.311_316dupACCACC	NA	NA	NA	NA
AG > A	InDel	frameshift_variant	65283162	FOXD4L5	chr9	ENST00000377420:p.Trp406fs/c.1215delC	0	rs1309998922	COSM1462695(3)	NA
G > GGAATC	InDel	frameshift_variant	76175271	PCSK5	chr9	ENST00000376767:p.Glu690fs/c.2062_2066dupCGAAT	NA	rs1394373391	NA	NA
TG > T	InDel	frameshift_variant	60358911	RP11-457D20.2	chr16	ENST00000614215:p.Pro190fs/c.569delC	NA	rs199853113	NA	NA
A > ATT	InDel	splice_acceptor_variant+intron_variant	752245	TALDO1	chr11	ENST00000528070:c.98-4_98-3dupTT	0	rs757907105	NA	NA
C > CCTGCTGCCAGTCCAGCTGCTGTAAGCCCTG	InDel	disruptive_inframe_insertion	71527629	KRTAP5-7	chr11	ENST00000398536:p.Cys132_Ser133insGlnSerSerCysCysLysProCysCysCys/c.366_395dupCCAGTCCAGCTGCTGTAAGCCCTGCTGCTG	NA	rs771895560	COSM4603402(1)	NA
CGCGGGGCGGTGAGTCCTGCCACGT > C	InDel	splice_donor_variant+splice_region_variant+intron_variant+non_coding_transcript_exon_variant	10729868	TMEM220-AS1	chr17	ENST00000583343:n.103_110+16delGCGGGGCGGTGAGTCCTGCCACGT	0.00184502	rs554604032	NA	NA
G > GGGCTGTGGCTCCTGTGGGGGCTCCAAGGGA	InDel	disruptive_inframe_insertion	71565863	KRTAP5-10	chr11	ENST00000398531:p.Gly102_Gly103insGlyCysGlySerCysGlyGlySerLysGly/c.305_306insAGGCTGTGGCTCCTGTGGGGGCTCCAAGGG	NA	NA	NA	NA
T > TG	InDel	frameshift_variant	47964238	TMEM106C	chr12	ENST00000552561:p.Ser3fs/c.6dupG	0.0001646	rs765888503	NA	NA
T > TCGCTGCCGCCGCCACCGCCCTCGGC	InDel	splice_acceptor_variant+intron_variant	16197975	AP1M1	chr19	ENST00000590263:c.-17+11_-16-3dupCCGCCACCGCCCTCGGCCGCTGCCG	NA	rs145442379	NA	NA
C > CTGCTGT	InDel	disruptive_inframe_insertion	111598969	ATXN2	chr12	ENST00000377617:p.Gln181_Gln182dup/c.545_546insACAGCA	0.000800213	rs776112405	NA	NA
C > CTTTTTTT	InDel	splice_acceptor_variant+intron_variant	42159244	DGKH	chr13	ENST00000337343:c.623-9_623-3dupTTTTTTT	NA	rs756456577	NA	NA
C > CG	InDel	frameshift_variant	59666622	DIAPH3	chr13	ENST00000400324:p.Glu1182fs/c.3543dupC	0.00111309	rs756660986	NA	NA
A > AGAG	InDel	disruptive_inframe_insertion	24300643	NOP9	chr14	ENST00000267425:p.Glu169dup/c.507_509dupGGA	NA	rs113258190	NA	NA
GTT > G	InDel	frameshift_variant	40407805	IVD	chr15	ENST00000610693:p.Phe109fs/c.326_327delTT	NA	rs1353628375	NA	NA
TC > T	InDel	frameshift_variant	42321971	GANC	chr15	ENST00000318010:p.Pro416fs/c.1247delC	0.000436586	rs768140579	NA	NA
GC > G	InDel	frameshift_variant	788407	CHTF18	chr16	ENST00000631357:p.Arg109fs/c.325delC	0	rs758986124	NA	NA
A > AT	InDel	frameshift_variant+start_lost	31483137	SLC5A2	chr16	ENST00000330498:p.Met1fs/c.2dupT	5.43892e-05	NA	NA	NA
TCACCACCACCAC > T	InDel	disruptive_inframe_deletion	7848540	KDM6B	chr17	ENST00000254846:p.Thr759_Thr762del/c.2274_2285delCACCACCACCAC	0.000143266	rs767120689	NA	NA
TCTC > T	InDel	disruptive_inframe_deletion	39660178	STARD3	chr17	ENST00000583884:p.Pro54del/c.159_161delTCC	0.0022841	rs771781525	NA	NA
T > TCTCCCGACACCACCTCCCAGGAGCCTCCCGACACCACCTCCCAGGAGC	InDel	disruptive_inframe_insertion	501743	MADCAM1	chr19	ENST00000613880:p.Ser285_Pro286insGlnGluProProAspThrThrSerGlnGluProProAspThrThrSer/c.856_857insAGGAGCCTCCCGACACCACCTCCCAGGAGCCTCCCGACACCACCTCCC	NA	NA	NA	NA
TC > T	InDel	frameshift_variant	1978589	CSNK1G2	chr19	ENST00000585959:p.Ser47fs/c.138delC	NA	NA	NA	NA
TAAAAAAAAAAAAAAAAAAAAAA > T	InDel	frameshift_variant	34684171	ZNF302	chr19	ENST00000627982:p.Lys135fs/c.403_424delAAAAAAAAAAAAAAAAAAAAAA	NA	rs1372032420	NA	NA
TCTCC > T	InDel	frameshift_variant	43913526	ZNF45	chr19	ENST00000615985:p.Gly636fs/c.1906_1909delGGAG	5.43833e-05	rs745624498	NA	NA
C > CT	InDel	splice_acceptor_variant+intron_variant	52401662	ZNF528	chr19	ENST00000360465:c.-136-3dupT	NA	rs34244828	NA	NA
T > TC	InDel	frameshift_variant	58369031	ZNF837	chr19	ENST00000427624:p.Glu101fs/c.301dupG	0	rs752865449	NA	NA
G > GGGCTCAGGCTCA	InDel	disruptive_inframe_insertion	121632468	HCLS1	chr3	ENST00000314583:p.Pro368_Glu369insGluProGluPro/c.1092_1103dupTGAGCCTGAGCC	NA	rs150627065	NA	NA
C > CCGG	InDel	disruptive_inframe_insertion	298046	ZCCHC3	chr20	ENST00000500893:p.Ala158dup/c.471_473dupGGC	0.000105731	rs1482434100	NA	NA
CA > C	InDel	frameshift_variant	49032652	CWH43	chr4	ENST00000226432:p.Leu533fs/c.1596delA	0.00892274	rs147750792	NA	NA
G > GCT	InDel	frameshift_variant	44592350	KRTAP10-6	chr21	ENST00000622352:p.Cys41fs/c.119_120insAG	0.00281966	rs71199613	NA	NA
GGGCGGC > G	InDel	disruptive_inframe_deletion	61332326	ZSWIM6	chr5	ENST00000252744:p.Gly24_Gly25del/c.69_74delCGGCGG	0	rs1208171207	NA	NA
G > GTCCCTCTCCCTC	InDel	splice_acceptor_variant+intron_variant	80300545	CTC-512J14.7	chr5	ENST00000507366:n.234-12_234-1dupGAGGGAGAGGGA	NA	rs111599284	NA	NA
A > AAAGTCCCCTGAGAAGGCC	InDel	disruptive_inframe_insertion	29489578	NEFH	chr22	ENST00000310624:p.Pro655_Glu656insGluLysAlaLysSerPro/c.1947_1964dupTGAGAAGGCCAAGTCCCC	NA	rs147489453	NA	NA
A > AGAG	InDel	disruptive_inframe_insertion	27747282	DCAF8L2	chrX	ENST00000451261:p.Glu145dup/c.432_434dupGGA	NA	rs1372255938	NA	NA
T > TGCAGCA	InDel	disruptive_inframe_insertion	67545316	AR	chrX	ENST00000374690:p.Gln79_Gln80dup/c.234_239dupGCAGCA	NA	rs1206863775	NA	NA
T > TGG	InDel	frameshift_variant	136874412	RBMX	chrX	ENST00000320676:p.Ser303fs/c.904_905dupCC	0.000964972	rs369155856	COSM1465890(5)	NA
TA > T	InDel	frameshift_variant	74707160	CRYZ	chr1	ENST00000340866:p.Leu225fs/c.674delT	0.00223726	rs770229059	NA	NA
C > CAGCGGCAGCACGAGGTGGTGATGGAGCAGCTGCAGCGGG	InDel	disruptive_inframe_insertion	46480669	TMEM247	chr2	ENST00000434431:p.Arg140_Gln152dup/c.419_457dupGGGAGCGGCAGCACGAGGTGGTGATGGAGCAGCTGCAGC	NA	rs879814156	NA	NA
C > CGGAGTGCCCGCCTGCTCACACGTGCCGACGT	InDel	frameshift_variant	1394971	CRIPAK	chr4	ENST00000324803:p.Pro173fs/c.487_517dupGACGTGGAGTGCCCGCCTGCTCACACGTGCC	NA	NA	NA	NA
G > GACACACACACACAC	InDel	frameshift_variant	77819049	CNOT6L	chr4	ENST00000515506:p.Ser5fs/c.-1_13dupGTGTGTGTGTGTGT	NA	rs371841161	NA	NA
G > GAGTACTGTGCTCCTATTTCCC	InDel	disruptive_inframe_insertion	795860	ZDHHC11	chr5	ENST00000424784:p.Leu182_Gly183insGlyAsnArgSerThrValLeu/c.545_546insGGGAAATAGGAGCACAGTACT	NA	rs755287485	NA	NA
TCTC > T	InDel	disruptive_inframe_deletion	134910444	PCBD2	chr5	ENST00000254908:p.Ser66del/c.197_199delCCT	NA	NA	NA	NA
C > CCTGCTG,CCTGCTGCTG	InDel	disruptive_inframe_insertion	141945390	PCDH12	chr5	ENST00000231484:p.Ser1180_Ser1181dup/c.3540_3545dupCAGCAG	NA	NA	NA	NA
AG > A	InDel	frameshift_variant	154867707	CNOT8	chr5	ENST00000522644:p.Val110fs/c.328delG	NA	NA	NA	NA
GTGCTGCTGCTGC > G	InDel	disruptive_inframe_deletion	16327633	ATXN1	chr6	ENST00000244769:p.Gln222_Gln225del/c.666_677delGCAGCAGCAGCA	NA	rs766149615	NA	NA
A > ATATG,ATATATG	InDel	frameshift_variant	95587005	MANEA	chr6	ENST00000369293:p.Val190fs/c.567_568insATGT	NA	NA	NA	NA
AGCAGCAGCAG > A	InDel	frameshift_variant	170561966	TBP	chr6	ENST00000230354:p.Gln77fs/c.231_240delGCAGCAGCAG	0.00938364	rs773085804	NA	NA
CAA > C	InDel	splice_acceptor_variant+splice_region_variant+intron_variant	3453710	AL365202.1	chr9	ENST00000624522:c.9-3_9-2delTT	0	rs759390207	NA	NA
A > ACCACCACCACCACCACCC	InDel	disruptive_inframe_insertion	35906598	HRCT1	chr9	ENST00000354323:p.His105_Pro106insHisHisHisHisProHis/c.316_317insACCACCACCACCCCCACC	NA	rs762598108	NA	NA
C > CGCCCTGCCCT	InDel	splice_acceptor_variant+intron_variant	135786170	KCNT1	chr9	ENST00000487664:c.3178-12_3178-3dupTGCCCTGCCC	0.00103534	rs757968008	NA	NA
CAAA > C,CAA	InDel	splice_acceptor_variant+splice_region_variant+intron_variant	11755323	ECHDC3	chr10	ENST00000495787:n.120-4_120-2delAAA	NA	NA	NA	NA
TCGGCCGCGGCCGCCGCCGCCGCCGCCGCCGCCGCCGCAGCAGCGGCGGCCTACAGCAGCAGCTATGGCTGTGCGTACCCGGCGGGCGGCGG > T	InDel	frameshift_variant	99535434	NKX2-3	chr10	ENST00000344586:p.Ala275fs/c.813_903delCGCGGCCGCCGCCGCCGCCGCCGCCGCCGCCGCAGCAGCGGCGGCCTACAGCAGCAGCTATGGCTGTGCGTACCCGGCGGGCGGCGGCGGC	0	NA	NA	NA
GCCGCCGCCGCCGCCGCCGCAGCAGCGGCGGCCTACAGCAGCAGCTATGGCTGTGCGTACCCGGCGGGCGGCGGCGGCGGCGGCGGCGGGACCT > G	InDel	splice_acceptor_variant+splice_region_variant+disruptive_inframe_deletion+intron_variant	99535452	NKX2-3	chr10	ENST00000622383:p.Ala271_Arg279delinsGly/c.811+20_835delCGCCGCCGCCGCCGCAGCAGCGGCGGCCTACAGCAGCAGCTATGGCTGTGCGTACCCGGCGGGCGGCGGCGGCGGCGGCGGCGGGACCTCCGC	0	NA	NA	NA
AGACGGAAGT > A	InDel	disruptive_inframe_deletion	75927498	FBF1	chr17	ENST00000636174:p.Leu142_Ser144del/c.423_431delACTTCCGTC	0.00813487	rs541111039	NA	NA
ACAGCAGCAGCAGCAG > A,ACAGCAGCAGCAGCAGCAGCAG	InDel	disruptive_inframe_insertion	6936728	ATN1	chr12	ENST00000356654:p.Gln501_Gln502dup/c.1503_1508dupGCAGCA	NA	NA	NA	NA
TG > T	InDel	frameshift_variant	43730691	PUS7L	chr12	ENST00000344862:p.Pro597fs/c.1790delC	0.000163899	rs1166012369	NA	NA
GAACTGATTAAATCAATCAAATTTA > G	InDel	frameshift_variant+splice_acceptor_variant+splice_region_variant+intron_variant	66160303	TMBIM4	chr12	ENST00000286424:p.Val33fs/c.98-22_99delTAAATTTGATTGATTTAATCAGTT	NA	NA	NA	NA
GC > G	InDel	frameshift_variant	111599338	ATXN2	chr12	ENST00000377617:p.Gly59fs/c.176delG	NA	rs1233281824	NA	NA
C > CAGTTTTCTTTGTTGCTGACATCTCGGATGTTCTGTCCATGTT	InDel	splice_acceptor_variant+intron_variant	21155151	SKA3	chr13	ENST00000314759:c.1239-2_1239-1insAACATGGACAGAACATCCGAGATGTCAGCAACAAAGAAAACT	NA	NA	NA	NA
T > TCA	InDel	splice_acceptor_variant+intron_variant	21159987	SKA3	chr13	ENST00000314759:c.830-1_830insTG	NA	rs758463308	NA	NA
TGGC > T	InDel	disruptive_inframe_deletion	99970413	ZIC5	chr13	ENST00000267294:p.Pro421del/c.1260_1262delGCC	0	rs746241424	COSM404955(2)	NA
G > GCTTACAGACAGGGCCCCGCGGCCGGCACT,GCTTATAGACAGGGCCCCGCGGCCGGCACT	InDel	frameshift_variant+stop_gained	37179387	MROH8	chr20	ENST00000343811:p.Ser57fs/c.170_171insAGTGCCGGCCGCGGGGCCCTGTCTGTAAG	NA	rs11467214	NA	NA
A > AGGGGACCATGCTTCTCTCCCAC	InDel	splice_acceptor_variant+intron_variant	47678506	CTD-2653D5.1	chr20	ENST00000526566:n.373-24_373-3dupGGGGACCATGCTTCTCTCCCAC	NA	rs141910742	NA	NA
CAGA > C	InDel	disruptive_inframe_deletion	21570206	OR10G3	chr14	ENST00000303532:p.Phe179del/c.536_538delTCT	0.00048929	rs751651063	NA	NA
G > GTGT	InDel	disruptive_inframe_insertion	22105805	TRAV24	chr14	ENST00000390453:p.Gly101_Ser102insVal/c.302_303insTGT	0.00738888	rs754815582	NA	NA
G > GGATTTGTACA	InDel	frameshift_variant	22105812	TRAV24	chr14	ENST00000390453:p.Pro104fs/c.309_310insGATTTGTACA	0.0076722	rs748147453	NA	NA
GGCAGCAGCAGCA > G	InDel	disruptive_inframe_deletion	23104886	RP11-244E17.1	chr14	ENST00000637218:p.Leu8_Leu11del/c.23_34delTGCTGCTGCTGC	0.00714772	rs1235201735	NA	NA
C > CCCGCCGCCG	InDel	disruptive_inframe_insertion	11915673	GSPT1	chr16	ENST00000434724:p.Gly14_Gly16dup/c.39_47dupCGGCGGCGG	NA	rs71408216	NA	NA
C > CTACTTTCTGTGTCTGCATCCAGTCCAGGTGGGCCCTACTTTCTGTGTCTGCATCCAGTCCAGGTGGGCCT	InDel	frameshift_variant	88859980	TRAPPC2L	chr16	ENST00000565504:p.Cys133fs/c.396_397insGCATCCAGTCCAGGTGGGCCCTACTTTCTGTGTCTGCATCCAGTCCAGGTGGGCCTTACTTTCTGTGTCT	NA	NA	NA	NA
CCAGCAGCAG > C	InDel	disruptive_inframe_deletion	17793779	RAI1	chr17	ENST00000353383:p.Gln289_Gln291del/c.864_872delGCAGCAGCA	NA	rs749836416	NA	NA
T > TCTCCCGACACCACCTCCCAGGAGC	InDel	disruptive_inframe_insertion	501743	MADCAM1	chr19	ENST00000613880:p.Gln278_Ser285dup/c.833_856dupAGGAGCCTCCCGACACCACCTCCC	NA	NA	NA	NA
CTCCCAGGGG > C	InDel	disruptive_inframe_deletion	35733045	KMT2B	chr19	ENST00000420124:p.Leu2166_Ala2169delinsPro/c.6497_6505delTCCCAGGGG	NA	NA	NA	NA
AC > A	InDel	splice_donor_variant+intron_variant	38527553	AC067969.1	chr19	ENST00000597015:n.456+1delG	NA	rs1321496861	NA	NA
ATCCAGC > A,ATCCAGCTCCAGC	InDel	disruptive_inframe_insertion	45761789	BHMG1	chr19	ENST00000457052:p.Ser464_Ser465dup/c.1389_1394dupCAGCTC	0.00744559	NA	NA	NA
A > ACAGCAG	InDel	disruptive_inframe_insertion	186694302	FAM171B	chr2	ENST00000304698:p.Gln49_Gln50dup/c.144_149dupGCAGCA	NA	rs549897920	NA	NA
G > GATCATGAGGTCAGGAGATCGAGAC	InDel	stop_gained+disruptive_inframe_insertion	52384821	ZNF880	chr19	ENST00000422689:p.Gly414_Lys415insSerTerGlyGlnGluIleGluThr/c.1241_1242insATCATGAGGTCAGGAGATCGAGAC	0.00171632	rs779596445	NA	NA
ACAG > A	InDel	disruptive_inframe_deletion	47651092	NCOA3	chr20	ENST00000371998:p.Gln1264del/c.3789_3791delGCA	NA	rs147879509	NA	NA
TCTGTCCAGCCCCGTAGACGTGCACGCACA > T	InDel	frameshift_variant+stop_lost	41458765	MX1	chr21	ENST00000619682:p.Pro506fs/c.1517_*18delCAGCCCCGTAGACGTGCACGCACACTGTC	0.00805479	rs755449595	NA	NA
ACCTTG > A	InDel	frameshift_variant+splice_donor_variant+splice_region_variant+intron_variant	438582	ZNF721	chr4	ENST00000506646:p.Ser89fs/c.266_269+1delCAAGG	0.000495246	rs556669926	NA	NA
C > CCCG	InDel	disruptive_inframe_insertion	15003300	CPEB2	chr4	ENST00000538197:p.Pro214dup/c.639_641dupGCC	0.00903614	rs138365074	NA	NA
AGAGGAGGAGGAG > A,AGAG	InDel	disruptive_inframe_deletion	27747282	DCAF8L2	chrX	ENST00000451261:p.Glu142_Glu145del/c.423_434delGGAGGAGGAGGA	NA	NA	NA	NA
C > CGTT	InDel	disruptive_inframe_insertion	157052557	HAVCR1	chr5	ENST00000522693:p.Thr159dup/c.476_477insAAC	NA	rs139041445	NA	NA
T > TAA	InDel	frameshift_variant	13318518	PRAMEF15	chr1	ENST00000376152:p.Phe38fs/c.111_112insAA	NA	NA	NA	NA
C > CCCCTCCCCAGCCCCTGCCCCACCTCCCTCCCTCCCTCCCTCCTTCCCTTCCCTCCCCAGTCCCTGTCCAACCTCCCTCCCTCCCTCCCTCCCTCCCTCCCTCCCTT	InDel	frameshift_variant+splice_region_variant	15388335	FHAD1	chr1	ENST00000481324:p.Gly459fs/c.1376-1_1376insCCCCTGCCCCACCTCCCTCCCTCCCTCCCTCCTTCCCTTCCCTCCCCAGTCCCTGTCCAACCTCCCTCCCTCCCTCCCTCCCTCCCTCCCTCCCTTCCCTCCCCAG	NA	NA	NA	NA
A > ATATG	InDel	frameshift_variant	95587005	MANEA	chr6	ENST00000369293:p.Val190fs/c.567_568insATGT	NA	rs148967607	NA	NA
T > TAGCTCCGGGCTCCCTGAGGCGG	InDel	frameshift_variant+stop_gained	43981385	B4GALT2	chr1	ENST00000309519:p.Val111fs/c.331_332insCGGAGCTCCGGGCTCCCTGAGG	NA	NA	NA	NA
AGCTGC > A	InDel	frameshift_variant	112723985	FAM19A3	chr1	ENST00000369630:p.Ala103fs/c.307_311delGCTGC	0.00277325	rs770997749	NA	NA
C > CCAGCTCTGGGGGCTGCTG	InDel	disruptive_inframe_insertion	152776532	LCE1F	chr1	ENST00000334371:p.Gly64_Gly65insCysCysSerSerGlyGly/c.174_191dupCTGCTGCAGCTCTGGGGG	NA	rs766160595	COSM1334234(5)	NA
C > CT	InDel	frameshift_variant	195960672	DNAH7	chr2	ENST00000312428:p.Val827fs/c.2478dupA	0.00077899	rs752238407	NA	NA
G > GTCCCTC,GTCCCTCTCCCTC	InDel	splice_acceptor_variant+intron_variant	80300545	CTC-512J14.7	chr5	ENST00000507366:n.234-6_234-1dupGAGGGA	NA	NA	NA	NA
GA > G	InDel	frameshift_variant	141122904	PCDHB4	chr5	ENST00000194152:p.Lys305fs/c.915delA	0.000409357	rs1324449149	NA	NA
ATGC > A	InDel	disruptive_inframe_deletion	16327684	ATXN1	chr6	ENST00000244769:p.Gln208del/c.624_626delGCA	NA	rs797045409	NA	NA
GGGAGGCCGGGACCCAGCGTTCGGTGGAAGTCCAGGAGGTCGGGACACAGGGTTCTCCGGTGGAGGTGCA > G	InDel	disruptive_inframe_deletion	73363661	KHDC3L	chr6	ENST00000370367:p.Arg158_Gln180del/c.473_541delGTTCGGTGGAAGTCCAGGAGGTCGGGACACAGGGTTCTCCGGTGGAGGTGCAGGAGGCCGGGACCCAGC	0.0044848	NA	NA	NA
A > ACCGCCGAAGTCGCCG	InDel	disruptive_inframe_insertion	81752010	FAM46A	chr6	ENST00000369756:p.Gly125_Gly126insGlyAspPheGlyGly/c.360_374dupCGGCGACTTCGGCGG	NA	rs754008809	NA	NA
T > TC	InDel	frameshift_variant	2433730	CHST12	chr7	ENST00000258711:p.Ser367fs/c.1097dupC	0	rs761528759	NA	NA
GCAGCAGCAGCAGCAA > G	InDel	disruptive_inframe_deletion	97006085	DLX6	chr7	ENST00000518156:p.Gln39_Gln43del/c.114_128delGCAGCAGCAACAGCA	NA	NA	NA	NA
TG > T	InDel	frameshift_variant	100773853	ZAN	chr7	ENST00000613979:p.Cys1923fs/c.5768delG	NA	rs1414743526	NA	NA
AGATC > A	InDel	frameshift_variant	74090184	VCL	chr10	ENST00000211998:p.Asp447fs/c.1339_1342delGATC	NA	NA	NA	NA
G > GGGCGGCGGC	InDel	disruptive_inframe_insertion	66744819	C11orf80	chr11	ENST00000525908:p.Ala32_Ala34dup/c.95_103dupCGGCGGCGG	0	rs567536854	NA	NA
ACAGCAGCAGCAGCAG > A	InDel	disruptive_inframe_deletion	6936728	ATN1	chr12	ENST00000356654:p.Gln498_Gln502del/c.1494_1508delGCAGCAGCAGCAGCA	NA	rs377147612	NA	NA
TGGAGCCCCC > T	InDel	disruptive_inframe_deletion	132583402	FBRSL1	chr12	ENST00000434748:p.Pro923_Glu925del/c.2768_2776delCCCCGGAGC	NA	rs1339889988	NA	NA
GTGTC > G	InDel	frameshift_variant	7640384	STXBP2	chr19	ENST00000612033:p.Leu156fs/c.465_468delTCTG	0.00096768	rs371416622	NA	NA
C > CTTTTTTTTT	InDel	splice_acceptor_variant+intron_variant	42159244	DGKH	chr13	ENST00000337343:c.623-11_623-3dupTTTTTTTTT	NA	rs756456577	NA	NA
TGGCGGCGGC > T	InDel	disruptive_inframe_deletion	99970413	ZIC5	chr13	ENST00000267294:p.Pro419_Pro421del/c.1254_1262delGCCGCCGCC	0.000514933	rs759482702	NA	NA
CTT > C	InDel	frameshift_variant	37696810	TTC6	chr14	ENST00000553443:p.Cys452fs/c.1353_1354delTT	0.000510465	rs1375532886	NA	NA
CGCG > C	InDel	disruptive_inframe_deletion	69573086	CCDC177	chr14	ENST00000599174:p.Ala179del/c.534_536delCGC	0	rs375620132	NA	NA
G > GCTTATAGACAGGGCCCCGCGGCCGGCACT	InDel	frameshift_variant+stop_gained	37179387	MROH8	chr20	ENST00000343811:p.Ser57fs/c.170_171insAGTGCCGGCCGCGGGGCCCTGTCTATAAG	NA	rs11467214	COSM1592567(25)	NA
AC > A	InDel	frameshift_variant	667520	WDR90	chr16	ENST00000549091:p.Pro1729fs/c.5186delC	0.00189352	rs746090336	NA	NA
GC > G	InDel	frameshift_variant	1487722	PTX4	chr16	ENST00000447419:p.Gly130fs/c.389delG	0.000111557	rs776002118	NA	NA
GAGGTAAGGTGGGCTCTGCCTCCGGGGAGGGATCTGTGGTGGGCTCTTACCTCCCCTTGGCTTGTGTCCCGC > G	InDel	frameshift_variant+splice_acceptor_variant+splice_donor_variant+splice_region_variant+intron_variant	29697125	QPRT	chr16	ENST00000395384:p.Glu228fs/c.681+2_682delTAAGGTGGGCTCTGCCTCCGGGGAGGGATCTGTGGTGGGCTCTTACCTCCCCTTGGCTTGTGTCCCGCAGG	NA	NA	NA	NA
TGA > T	InDel	frameshift_variant+splice_region_variant	48303295	LONP2	chr16	ENST00000285737:p.Glu598fs/c.1792_1793delGA	NA	rs1191091243	NA	NA
G > GGAGCGC	InDel	disruptive_inframe_insertion	85656376	GSE1	chr16	ENST00000253458:p.Arg349_Glu350insGluArg/c.1041_1046dupCGAGCG	0.00847841	rs3833833	NA	NA
C > CGCCCTTCTCTGTGGCT	InDel	frameshift_variant	89885977	TCF25	chr16	ENST00000565404:p.Arg112fs/c.333_334insTGGCTGCCCTTCTCTG	NA	NA	NA	NA
GGGC > G	InDel	disruptive_inframe_deletion	39886280	FCGBP	chr19	ENST00000616721:p.Pro2633del/c.7896_7898delGCC	0	rs1346321490	NA	NA
C > CCTGT	InDel	frameshift_variant	18245132	FLII	chr17	ENST00000578558:p.Gly682fs/c.2041_2044dupACAG	NA	rs1203916032	NA	NA
C > CAA	InDel	frameshift_variant+stop_lost	42126631	RAB5C	chr17	ENST00000551338:p.Ter151fs/c.450_451dupTT	0.000576701	rs71357528	NA	NA
T > TTGC	InDel	disruptive_inframe_insertion	57979243	VEZF1	chr17	ENST00000581208:p.Gln349dup/c.1044_1046dupGCA	NA	rs914850486	NA	NA
AC > A	InDel	frameshift_variant	75875938	TRIM47	chr17	ENST00000254816:p.Gly388fs/c.1163delG	0.000436157	rs781653414	NA	NA
GCA > G	InDel	frameshift_variant+splice_region_variant	7640354	STXBP2	chr19	ENST00000612033:p.His145fs/c.433_434delCA	0.00207346	rs781528725	NA	NA
G > GCA	InDel	frameshift_variant	7640358	STXBP2	chr19	ENST00000612033:p.Val146fs/c.436_437insCA	0.00189432	rs770179765	NA	NA
ATG > A,ATGTG	InDel	frameshift_variant+splice_region_variant	7640414	STXBP2	chr19	ENST00000612033:p.Cys166fs/c.496_497delTG	0.00642292	NA	NA	NA
CTT > C	InDel	frameshift_variant	16503279	C19orf44	chr19	ENST00000221671:p.Leu326fs/c.976_977delTT	0.0015766	rs756739412	NA	NA
TAAAAAAAAAAAAAA > T	InDel	frameshift_variant	34684171	ZNF302	chr19	ENST00000627982:p.Lys138fs/c.411_424delAAAAAAAAAAAAAA	NA	rs1321757986	NA	NA
AG > A	InDel	frameshift_variant	16367744	KIF16B	chr20	ENST00000408042:p.Leu1194fs/c.3580delC	0.00207982	rs755041638	NA	NA
GCCGCCTCCGCCT > G	InDel	disruptive_inframe_deletion	20858678	PI4KA	chr22	ENST00000255882:p.Gly13_Gly16del/c.36_47delAGGCGGAGGCGG	0.0017616	rs767290678	NA	NA
AGAGGAGGAGGAG > A,AGAGGAGGAGGAGGAG	InDel	disruptive_inframe_insertion	27747282	DCAF8L2	chrX	ENST00000451261:p.Glu145dup/c.432_434dupGGA	NA	NA	NA	NA
T > TGCA,TGCAGCA	InDel	disruptive_inframe_insertion	67545316	AR	chrX	ENST00000374690:p.Gln80dup/c.237_239dupGCA	NA	NA	NA	NA
C > CCTGAGAGAACTCAGAGTACTTTTGAGGGTTTTGCCCAGTCTCCTCTCCAGATTCCTGTGAGCCCCTCCTTCTCCTCCACTTTACTGAGTCTTTTCCAGAGTTTCT	InDel	disruptive_inframe_insertion	141906056	MAGEC1	chrX	ENST00000285879:p.Ser240_Ser241insPheSerSerThrLeuLeuSerLeuPheGlnSerPheSerGluArgThrGlnSerThrPheGluGlyPheAlaGlnSerProLeuGlnIleProValSerProSer/c.721_722insTCTCCTCCACTTTACTGAGTCTTTTCCAGAGTTTCTCTGAGAGAACTCAGAGTACTTTTGAGGGTTTTGCCCAGTCTCCTCTCCAGATTCCTGTGAGCCCCTCCT	NA	NA	NA	NA
T > TGCC	InDel	disruptive_inframe_insertion	21176231	EIF4G3	chr1	ENST00000634879:p.Ala81dup/c.240_242dupGGC	0	rs769138453	NA	NA
G > GTCCCTC	InDel	splice_acceptor_variant+intron_variant	80300545	CTC-512J14.7	chr5	ENST00000507366:n.234-6_234-1dupGAGGGA	NA	rs111599284	NA	NA
G > GTA	InDel	frameshift_variant	248559129	OR2T29	chr1	ENST00000328570:p.Met122fs/c.362_363insTA	NA	NA	NA	NA
T > TGCAGTCCCTCTGAGAGAAGACATC	InDel	disruptive_inframe_insertion	27581871	C2orf16	chr2	ENST00000408964:p.Arg1775_His1782dup/c.5324_5347dupGCAGTCCCTCTGAGAGAAGACATC	0.00478783	rs774545119	NA	NA
G > GAA	InDel	frameshift_variant	39187660	CDKL4	chr2	ENST00000395035:p.His235fs/c.700_701dupTT	0.00883026	rs750013031	NA	NA
C > CCAGCAGCAGCAG	InDel	disruptive_inframe_insertion	3074876	HTT	chr4	ENST00000355072:p.Gln34_Gln37dup/c.99_110dupGCAGCAGCAGCA	NA	rs763773724	NA	NA
G > GACACACACACACACACACACAC	InDel	frameshift_variant	77819049	CNOT6L	chr4	ENST00000515506:p.Ser5fs/c.-9_13dupGTGTGTGTGTGTGTGTGTGTGT	NA	rs371841161	NA	NA
C > CT	InDel	frameshift_variant	798082	PANO1	chr11	ENST00000620120:p.Pro153fs/c.457_458insT	NA	rs201547522	NA	NA
T > TCAGAGTCAACCTCCTGTGATGCCTTCCCAGAGTCATCCTCAGTTGACGCCTTCC	InDel	disruptive_inframe_insertion	174977850	ADAM29	chr4	ENST00000404450:p.Met782_Val799dup/c.2345_2398dupTGCCTTCCCAGAGTCATCCTCAGTTGACGCCTTCCCAGAGTCAACCTCCTGTGA	NA	NA	NA	NA
ATTC > A	InDel	disruptive_inframe_deletion	61073196	NDUFAF2	chr5	ENST00000296597:p.Ile67_Pro68delinsThr/c.200_202delTTC	NA	NA	NA	NA
G > GAACCTTGCTTCTGAAAGGGAGACTGCT	InDel	disruptive_inframe_insertion	133583289	FSTL4	chr5	ENST00000510685:p.Ser36_Trp37insAlaValSerLeuSerGluAlaArgPhe/c.107_108insAGCAGTCTCCCTTTCAGAAGCAAGGTT	0.00306958	NA	NA	NA
ACAACTC > A	InDel	disruptive_inframe_deletion	94663513	PEG10	chr7	ENST00000612748:p.Asn63_Ser64del/c.189_194delCTCCAA	0.00723311	rs374577874	NA	NA
A > ATGGAGGCTGAGGAGGCCCAGCG	InDel	frameshift_variant+stop_gained	144362670	ARHGEF5	chr7	ENST00000056217:p.Ala10fs/c.7_28dupGCTGAGGAGGCCCAGCGTGGAG	NA	rs766185415	NA	NA
ACTCCTT > A	InDel	disruptive_inframe_deletion	5968449	KIAA2026	chr9	ENST00000399933:p.Arg593_Ser594del/c.1776_1781delAAGGAG	0.000613839	rs773104644	NA	NA
A > ACCACCACCACCACCACCC,ACCACCACCCCCGCCACCC	InDel	disruptive_inframe_insertion	35906598	HRCT1	chr9	ENST00000354323:p.His105_Pro106insHisHisHisHisProHis/c.316_317insACCACCACCACCCCCACC	NA	NA	NA	NA
ACCATTGAGTATTGATTCTTACATATATTTC > A	InDel	splice_donor_variant+splice_region_variant+intron_variant+non_coding_transcript_exon_variant	39078281	CNTNAP3	chr9	ENST00000493965:n.419_427+21delGAAATATATGTAAGAATCAATACTCAATGG	NA	rs1175707130	NA	NA
T > TTCCTCCTCC	InDel	disruptive_inframe_insertion	137192572	TPRN	chr9	ENST00000409012:p.Glu613_Glu615dup/c.1836_1844dupGGAGGAGGA	NA	rs397516588	NA	NA
C > CTTTTTTTTTTT	InDel	splice_acceptor_variant+intron_variant	18150855	CACNB2	chr10	ENST00000324631:c.121-13_121-3dupTTTTTTTTTTT	NA	rs1396283802	NA	NA
TGAA > T	InDel	disruptive_inframe_deletion	68788001	CCAR1	chr10	ENST00000265872:p.Glu987del/c.2958_2960delAGA	5.44662e-05	rs748144140	NA	NA
C > CG	InDel	frameshift_variant	73913679	PLAU	chr10	ENST00000372764:p.Ser204fs/c.608dupG	0.000327154	rs746954980	COSM1349097(2)	NA
TCGGCCGCGGCCGCCGCCGCCGCCGCCGCCGCCGCCGCAGCAGCGGCGGCCTACAGCAGCAGCTATGGCTGTGCGTACCCGGCGGGCGGCGGCGG > T	InDel	frameshift_variant	99535434	NKX2-3	chr10	ENST00000344586:p.Ala274fs/c.813_906delCGCGGCCGCCGCCGCCGCCGCCGCCGCCGCCGCAGCAGCGGCGGCCTACAGCAGCAGCTATGGCTGTGCGTACCCGGCGGGCGGCGGCGGCGGC	0	NA	NA	NA
TCCTGAAGGGAAC > T	InDel	disruptive_inframe_deletion	209883	RIC8A	chr11	ENST00000325207:p.Glu205_Pro208del/c.612_623delTGAAGGGAACCC	0.000386313	rs777360161	NA	NA
CACCTGA > C	InDel	disruptive_inframe_deletion	61962904	BEST1	chr11	ENST00000449131:p.Leu525_Asn526del/c.1574_1579delTGAACC	NA	NA	NA	NA
G > GGGCGGCGGCGGC	InDel	disruptive_inframe_insertion	66744819	C11orf80	chr11	ENST00000525908:p.Ala31_Ala34dup/c.92_103dupCGGCGGCGGCGG	0	rs567536854	NA	NA
ACCCCACCCCCAC > A	InDel	disruptive_inframe_deletion	104707525	INF2	chr14	ENST00000392634:p.Pro425_Pro428del/c.1274_1285delCACCCCCACCCC	NA	rs573567814	COSM5689389(1)	NA
GCTGCTGTTCCTCAGGCTGTGGGTCATC > G	InDel	disruptive_inframe_deletion	71527689	KRTAP5-7	chr11	ENST00000398536:p.Ser133_Cys141del/c.396_422delTTCCTCAGGCTGTGGGTCATCCTGCTG	0.00132028	rs754036344	NA	NA
GC > G	InDel	frameshift_variant	89875640	TRIM64B	chr11	ENST00000329862:p.Ser126fs/c.377delG	0.000309278	rs756697949	COSM4589992(3)	NA
C > CA	InDel	frameshift_variant	102722565	MMP8	chr11	ENST00000236826:p.Gly71fs/c.210dupT	0.000598086	rs762648181	NA	NA
A > ACAGCAG,ACAGCAGCAGCAGCAG	InDel	disruptive_inframe_insertion	6936728	ATN1	chr12	ENST00000356654:p.Gln501_Gln502dup/c.1503_1508dupGCAGCA	NA	NA	NA	NA
C > CTTTTTTTTTT	InDel	splice_acceptor_variant+intron_variant	42159244	DGKH	chr13	ENST00000337343:c.623-12_623-3dupTTTTTTTTTT	NA	rs756456577	NA	NA
GCAT > G	InDel	disruptive_inframe_deletion	45231209	MIS18BP1	chr14	ENST00000310806:p.Asp508del/c.1523_1525delATG	0.00016315	rs752191770	NA	NA
GGCCCCCCGACCTCCTCTGACAGGTGTGTGTGACA > G	InDel	frameshift_variant+splice_acceptor_variant+splice_region_variant+intron_variant	73263953	PAPLN	chr14	ENST00000555123:p.Arg927fs/c.2781-32_2782delGTGTGTGACAGCCCCCCGACCTCCTCTGACAGGT	0.0064695	rs770736856	NA	NA
T > TGCTGCTGCTGCTGC	InDel	frameshift_variant	92071035	ATXN3	chr14	ENST00000545170:p.Gln311fs/c.917_918insGCAGCAGCAGCAGC	NA	rs760924707	NA	NA
GAGC > G	InDel	disruptive_inframe_deletion	18606579	CRLF1	chr19	ENST00000392386:p.Leu26del/c.75_77delGCT	0	rs34503316	COSM1611839(4)	NA
AGCAGGAGGATAAGATGTGGAG > A	InDel	disruptive_inframe_deletion	22465939	GOLGA6L22	chr15	ENST00000622895:p.Asp519_Glu525del/c.1557_1577delTAAGATGTGGAGGCAGGAGGA	NA	rs1474465484	NA	NA
A > AC	InDel	frameshift_variant	40813956	ZFYVE19	chr15	ENST00000355341:p.Arg410fs/c.1227dupC	NA	NA	NA	NA
C > CG	InDel	frameshift_variant	41878845	PRDM15	chr21	ENST00000269844:p.Arg88fs/c.262dupC	0	rs202107842	NA	NA
GCC > G,GC	InDel	frameshift_variant	788407	CHTF18	chr16	ENST00000631357:p.Arg109fs/c.324_325delCC	0	NA	NA	NA
GGCCCTCAAGGGCTTCCACCCCGACCCCGAC > G	InDel	disruptive_inframe_deletion	413473	C17orf97	chr17	ENST00000360127:p.Asp220_Pro229del/c.660_689delCGCCCTCAAGGGCTTCCACCCCGACCCCGA	0.00306044	NA	NA	NA
TTCCACCCCGACCCCGAGGCCCTCAAGGGCA > T	InDel	disruptive_inframe_deletion	413546	C17orf97	chr17	ENST00000360127:p.Leu242_Ala251del/c.723_752delCCTCAAGGGCATCCACCCCGACCCCGAGGC	5.58285e-05	NA	NA	NA
T > TA	InDel	splice_donor_variant+intron_variant	42576509	RRP7BP	chr22	ENST00000357802:n.588+2dupT	NA	rs536855612	NA	NA
AGT > A	InDel	frameshift_variant	49183660	PRICKLE3	chrX	ENST00000540849:p.Leu61fs/c.180_181delAC	NA	rs1326917454	NA	NA
ACAAGG > A	InDel	frameshift_variant	16708900	CCDC144A	chr17	ENST00000360524:p.Gly283fs/c.847_851delGGCAA	5.56669e-05	rs1379002716	NA	NA
G > GC	InDel	frameshift_variant	28858697	ERAL1	chr17	ENST00000254928:p.Ser280fs/c.837dupC	NA	NA	NA	NA
A > AC	InDel	frameshift_variant	50356605	XYLT2	chr17	ENST00000017003:p.Gly529fs/c.1584dupC	0	rs779864368	COSM298299(4)	NA
C > CGGTTCCATGGGCTCCGTA	InDel	disruptive_inframe_insertion	74893497	FADS6	chr17	ENST00000612771:p.Pro33_Ala34insThrGluProMetGluPro/c.81_98dupTACGGAGCCCATGGAACC	NA	rs371921347	NA	NA
GGGCTCCGTAGGTTCCATGGGCTCCGTAGGTTCCATGGGCTCCGTAGGTTCCATC > G	InDel	frameshift_variant+splice_acceptor_variant+splice_region_variant+intron_variant	74893524	FADS6	chr17	ENST00000614223:p.Pro6fs/c.15+3_17delGATGGAACCTACGGAGCCCATGGAACCTACGGAGCCCATGGAACCTACGGAGCC	NA	NA	NA	NA
C > CGGGGCGCGGGGCTGCA	InDel	frameshift_variant	4343629	MPND	chr19	ENST00000596722:p.Glu20fs/c.43_58dupGGGCGCGGGGCTGCAG	0	NA	NA	NA
TAAAAAAAAAAAAAAAAAAAA > T	InDel	frameshift_variant	34684171	ZNF302	chr19	ENST00000627982:p.Lys136fs/c.405_424delAAAAAAAAAAAAAAAAAAAA	NA	rs1297095931	NA	NA
GT > G	InDel	frameshift_variant	196794583	CFHR3	chr1	ENST00000617219:p.Cys192fs/c.574delT	0.00172499	rs35141752	NA	NA
T > TGCAGCAGCA	InDel	disruptive_inframe_insertion	67545316	AR	chrX	ENST00000374690:p.Gln78_Gln80dup/c.231_239dupGCAGCAGCA	NA	rs1206863775	NA	NA
TGGC > T	InDel	disruptive_inframe_deletion	67546514	AR	chrX	ENST00000374690:p.Gly473del/c.1418_1420delGCG	NA	rs1364246720	NA	NA
C > CGGGA	InDel	frameshift_variant	41382209	FOXO6	chr1	ENST00000372591:p.Gln337fs/c.1008_1009insGGGA	0	NA	NA	NA
C > CGCCCGCCTACTTCGGCGGCTGCA	InDel	frameshift_variant	41382210	FOXO6	chr1	ENST00000372591:p.Gln337fs/c.1009_1010insGCCCGCCTACTTCGGCGGCTGCA	0	rs373524987	NA	NA
CCT > C	InDel	frameshift_variant	43338563	MPL	chr1	ENST00000372470:p.Leu79fs/c.235_236delCT	0.000108731	rs587778514	NA	NA
CCAG > C	InDel	disruptive_inframe_deletion	3074876	HTT	chr4	ENST00000355072:p.Gln37del/c.108_110delGCA	NA	rs745813868	NA	NA
C > CCT	InDel	frameshift_variant	118282880	PRSS12	chr4	ENST00000296498:p.Pro758fs/c.2269_2270dupAG	NA	NA	NA	NA
GCACGGCCGCAGGGAGAC > G	InDel	frameshift_variant	2079751	MAD1L1	chr7	ENST00000438959:p.Val2fs/c.4_20delGTCTCCCTGCGGCCGTG	NA	NA	NA	NA
TAGCAGCAGC > T,TAGCAGCAGCAGC	InDel	start_lost+conservative_inframe_insertion	7673310	UMAD1	chr7	ENST00000636849:c.-3_-1dupGCA	NA	NA	NA	NA
G > GTT	InDel	frameshift_variant	100773854	ZAN	chr7	ENST00000613979:p.Arg1924fs/c.5769_5770insTT	NA	NA	NA	NA
CTT > C	InDel	frameshift_variant	54142814	MRPL15	chr8	ENST00000519831:p.Phe195fs/c.583_584delTT	NA	NA	NA	NA
A > AACTCGCC	InDel	frameshift_variant	70952780	SHANK2	chr11	ENST00000458632:p.Pro186fs/c.554_555insGGCGAGT	NA	rs1163139658	NA	NA
CCCCCAGGATCCATGGCTACCTGCACCAG > C	InDel	frameshift_variant	130302878	HMCN2	chr9	ENST00000624552:p.Arg434fs/c.1300_1327delAGGATCCATGGCTACCTGCACCAGCCCC	NA	NA	NA	NA
CAAA > C,CA	InDel	splice_acceptor_variant+splice_region_variant+intron_variant	11755323	ECHDC3	chr10	ENST00000495787:n.120-4_120-2delAAA	NA	NA	NA	NA
GCCGCCGCCGCCGCCGCAGCAGCGGCGGCCTACAGCAGCAGCTATGGCTGTGCGTACCCGGCGGGCGGCGGCGGCGGCGGCGGCGGGACCT > G	InDel	splice_acceptor_variant+splice_region_variant+disruptive_inframe_deletion+intron_variant	99535455	NKX2-3	chr10	ENST00000622383:p.Ala271_Arg279delinsGly/c.811+23_835delCGCCGCCGCCGCAGCAGCGGCGGCCTACAGCAGCAGCTATGGCTGTGCGTACCCGGCGGGCGGCGGCGGCGGCGGCGGCGGGACCTCCGC	0	NA	NA	NA
A > AT	InDel	splice_acceptor_variant+intron_variant	752245	TALDO1	chr11	ENST00000528070:c.98-3dupT	0	rs757907105	NA	NA
CCT > C	InDel	frameshift_variant	6909976	LRRC23	chr12	ENST00000007969:p.Leu237fs/c.709_710delCT	0	NA	NA	NA
A > ACAGCAG	InDel	disruptive_inframe_insertion	6936728	ATN1	chr12	ENST00000356654:p.Gln501_Gln502dup/c.1503_1508dupGCAGCA	NA	rs782630098	NA	NA
C > CGCCTGCTGAGGGGTGAGAGAGATCCCCAGAGCCTGGGCCTGCTGAGGGGTGAGAGGGATACCCAGGGCCTGG	InDel	disruptive_inframe_insertion	50352008	FAM186A	chr12	ENST00000327337:p.Ala1608_Gln1609insGlnAlaLeuGlyIleProLeuThrProGlnGlnAlaGlnAlaLeuGlyIleSerLeuThrProGlnGlnAla/c.4823_4824insCCAGGCCCTGGGTATCCCTCTCACCCCTCAGCAGGCCCAGGCTCTGGGGATCTCTCTCACCCCTCAGCAGGC	NA	NA	NA	NA
C > CCTGCTGAGGGGTGAGAGGGATCCCCAGGGCCTGG	InDel	frameshift_variant	50352080	FAM186A	chr12	ENST00000327337:p.Glu1586fs/c.4751_4752insCCAGGCCCTGGGGATCCCTCTCACCCCTCAGCAG	NA	rs762780805	NA	NA
G > GGCA	InDel	disruptive_inframe_insertion	23321490	PABPN1	chr14	ENST00000216727:p.Ala11dup/c.30_32dupAGC	0	rs1401656265	NA	NA
CCCTCTGACAGGTGTGTGTGACGGCCCCCCGACCT > C	InDel	frameshift_variant+stop_lost	73263931	PAPLN	chr14	ENST00000216658:p.Gly799fs/c.2395_*1delGGCCCCCCGACCTCCTCTGACAGGTGTGTGTGAC	NA	NA	NA	NA
C > CG	InDel	frameshift_variant	92071009	ATXN3	chr14	ENST00000545170:p.Gly315fs/c.943_944insC	NA	rs763461489	NA	NA
C > CTGCTGCTGCTGCTGCTG,CTGCTGCTGCTGCTGCTGCTGCTGCTGCTGCTGCTG	InDel	frameshift_variant	92071010	ATXN3	chr14	ENST00000545170:p.Gly315fs/c.942_943insCAGCAGCAGCAGCAGCA	NA	NA	NA	NA
ACCCCAC > A	InDel	disruptive_inframe_deletion	104707525	INF2	chr14	ENST00000392634:p.Pro427_Pro428del/c.1280_1285delCACCCC	NA	rs775646511	NA	NA
C > CA	InDel	frameshift_variant	72744551	TYW1B	chr7	ENST00000620995:p.Glu339fs/c.1014dupT	NA	rs1192536023	NA	NA
ACCTGCAGCTTCC > A	InDel	splice_donor_variant+splice_region_variant+intron_variant+non_coding_transcript_exon_variant	43713656	STRCP1	chr15	ENST00000509801:n.2303_2313+1delGGAAGCTGCAGG	NA	rs1181515562	NA	NA
CT > C	InDel	frameshift_variant	45402603	SPATA5L1	chr15	ENST00000305560:p.Cys59fs/c.175delT	NA	rs1336065090	NA	NA
AC > A	InDel	frameshift_variant	49367581	FAM227B	chr15	ENST00000299338:p.Glu379fs/c.1137delG	0.00129047	rs750950812	NA	NA
AAG > A	InDel	frameshift_variant	50182530	SLC27A2	chr15	ENST00000267842:p.Lys35fs/c.104_105delAG	NA	NA	NA	NA
CCAGCAGCAGCAG > C,CCAGCAGCAG	InDel	disruptive_inframe_deletion	99712504	MEF2A	chr15	ENST00000557942:p.Gln425_Gln428del/c.1274_1285delAGCAGCAGCAGC	NA	NA	NA	NA
CCCAGACTCCA > C	InDel	frameshift_variant	33845052	RP11-812E19.9	chr16	ENST00000569103:p.Val24fs/c.71_80delTGGAGTCTGG	0.00233749	rs766896086	NA	NA
G > GC	InDel	frameshift_variant	84480696	TLDC1	chr16	ENST00000343629:p.Gln364fs/c.1089dupG	0.0025322	rs549073767	COSM5067303(1)	NA
C > CCCG	InDel	disruptive_inframe_insertion	615946	HCN2	chr19	ENST00000251287:p.Pro721dup/c.2162_2164dupCGC	0.00519889	rs781144467	NA	NA
TAAAAAAAAAAAAAAAAAAAAAAAAA > T	InDel	frameshift_variant	34684171	ZNF302	chr19	ENST00000627982:p.Lys134fs/c.400_424delAAAAAAAAAAAAAAAAAAAAAAAAA	NA	rs1374004064	NA	NA
CT > C,CTT	InDel	splice_acceptor_variant+intron_variant	52401662	ZNF528	chr19	ENST00000360465:c.-136-3dupT	NA	NA	NA	NA
ACT > A	InDel	frameshift_variant	33092608	BPIFB4	chr20	ENST00000375483:p.Leu433fs/c.1297_1298delCT	5.44247e-05	rs1415931075	NA	NA
A > ACAGCAG	InDel	disruptive_inframe_insertion	47651092	NCOA3	chr20	ENST00000371998:p.Gln1263_Gln1264dup/c.3786_3791dupGCAGCA	NA	rs749671759	NA	NA
ACT > A	InDel	frameshift_variant	36191797	APOL4	chr22	ENST00000352371:p.Glu111fs/c.332_333delAG	NA	rs1475089335	NA	NA
T > TGGC	InDel	disruptive_inframe_insertion	67546514	AR	chrX	ENST00000374690:p.Gly473dup/c.1418_1420dupGCG	NA	rs760580125	NA	NA
TC > T	InDel	frameshift_variant	13370901	PRAMEF19	chr1	ENST00000376101:p.Asp136fs/c.406delG	NA	rs1218011638	NA	NA
TTTTCCTCTTCAGGAGCAA > T	InDel	disruptive_inframe_deletion	178650214	TTN	chr2	ENST00000589042:p.Ile13250_Glu13255del/c.39749_39766delTTGCTCCTGAAGAGGAAA	0.00448322	rs139512154	NA	NA
C > CGCCGCTGCT	InDel	disruptive_inframe_insertion	216633567	IGFBP2	chr2	ENST00000233809:p.Pro19_Leu21dup/c.56_64dupCGCTGCTGC	0	rs571770573	NA	NA
G > GTC	InDel	frameshift_variant	46035853	MAST2	chr1	ENST00000361297:p.Glu1730fs/c.5186_5187dupCT	NA	NA	NA	NA
TC > T	InDel	frameshift_variant	152108514	TCHH	chr1	ENST00000368804:p.Glu1568fs/c.4702delG	0.00565483	rs758383177	NA	NA
CTCCTGGCG > C	InDel	frameshift_variant	152108519	TCHH	chr1	ENST00000368804:p.Arg1564fs/c.4690_4697delCGCCAGGA	0.00166705	rs746803962	NA	NA
AGCTGTTCCTCCTCGC > A	InDel	disruptive_inframe_deletion	152108529	TCHH	chr1	ENST00000368804:p.Arg1558_Gln1562del/c.4673_4687delGCGAGGAGGAACAGC	0.00093099	rs768940050	NA	NA
CAG > C	InDel	frameshift_variant	152111960	TCHH	chr1	ENST00000368804:p.Leu419fs/c.1255_1256delCT	0.00879236	rs756033325	NA	NA
GC > G	InDel	frameshift_variant	24164308	FAM228B	chr2	ENST00000611127:p.Gln303fs/c.907delC	NA	rs1245653567	NA	NA
AT > A	InDel	frameshift_variant	165327155	SCN2A	chr2	ENST00000636384:p.Leu721fs/c.2162delT	NA	rs66861006	NA	NA
C > CTT	InDel	frameshift_variant	50061560	RBM6	chr3	ENST00000454079:p.Tyr694fs/c.2079_2080dupTT	NA	rs775375283	NA	NA
TCAGGAAAACTG > T	InDel	frameshift_variant	75665145	FRG2C	chr3	ENST00000308062:p.Asn95fs/c.285_295delCTGCAGGAAAA	NA	rs1409943989	NA	NA
T > TAA	InDel	frameshift_variant	733800	ZDHHC11B	chr5	ENST00000508859:p.Cys337fs/c.1007_1008insTT	0.000842886	rs750289459	NA	NA
CAT > C	InDel	frameshift_variant	733804	ZDHHC11B	chr5	ENST00000508859:p.Cys335fs/c.1002_1003delAT	0.000113482	rs758117932	NA	NA
CA > C	InDel	frameshift_variant	11768341	ADTRP	chr6	ENST00000229583:p.Asp83fs/c.249delT	NA	NA	NA	NA
TAAG > T	InDel	disruptive_inframe_deletion	56598638	DST	chr6	ENST00000361203:p.Phe3710del/c.11130_11132delCTT	0.00122782	rs754940406	NA	NA
CGGGGGCGGGCGCCTGAAATGCTCT > C	InDel	disruptive_inframe_deletion	93734083	RBM12B	chr8	ENST00000399300:p.Glu769_Pro776del/c.2304_2327delAGAGCATTTCAGGCGCCCGCCCCC	0	rs765108959	NA	NA
TAA > T	InDel	frameshift_variant	21166155	IFNA21	chr9	ENST00000380225:p.Tyr153fs/c.456_457delTT	NA	NA	NA	NA
T > TCCACCACCACCA	InDel	disruptive_inframe_insertion	35906586	HRCT1	chr9	ENST00000354323:p.His102_His105dup/c.305_316dupACCACCACCACC	NA	rs1462382418	NA	NA
C > CTTA	InDel	disruptive_inframe_insertion	83780388	GKAP1	chr9	ENST00000376371:p.Lys192_Lys193insAsn/c.578_579insTAA	0.00854762	rs779804701	NA	NA
C > CT	InDel	splice_acceptor_variant+intron_variant	137743352	EHMT1	chr9	ENST00000460843:c.824-3dupT	0.00750064	rs776385842	NA	NA
GTC > G	InDel	frameshift_variant	123762042	CPXM2	chr10	ENST00000241305:p.Lys535fs/c.1605_1606delGA	NA	NA	NA	NA
A > ACAG	InDel	disruptive_inframe_insertion	132062548	EP400	chr12	ENST00000389562:p.Gln2742dup/c.8223_8225dupGCA	NA	rs528214697	NA	NA
ATGGGCG > A	InDel	disruptive_inframe_deletion	112068121	SOX1	chr13	ENST00000330949:p.Val161_Gly162del/c.482_487delTGGGCG	0	rs554658976	COSM4770179(1)	NA
AGGT > A	InDel	disruptive_inframe_deletion	22007899	TRAV19	chr14	ENST00000390447:p.Val24del/c.69_71delGGT	0.00724189	rs71918459	COSN19664930	NA
ACAGCAGCAGCAGCAG > A,ACAGCAG	InDel	disruptive_inframe_deletion	6936728	ATN1	chr12	ENST00000356654:p.Gln498_Gln502del/c.1494_1508delGCAGCAGCAGCAGCA	NA	NA	NA	NA
GCATTCACC > G	InDel	frameshift_variant	50073758	ASIC1	chr12	ENST00000552438:p.Ser60fs/c.178_185delTCACCCAT	0	NA	NA	NA
GA > G	InDel	frameshift_variant	123737337	ATP6V0A2	chr12	ENST00000613625:p.Arg371fs/c.1111delA	NA	NA	NA	NA
CA > C	InDel	frameshift_variant	25097194	PABPC3	chr13	ENST00000281589:p.Phe335fs/c.999delA	0	rs371570689	COSM111561(22)	NA
C > CGGCGGG	InDel	disruptive_inframe_insertion	33800596	NPAS3	chr14	ENST00000551492:p.Gly775_Gly776dup/c.2322_2327dupGGGCGG	0	rs1470449601	NA	NA
C > CTGCTGCTGCTGCTGCTGCTGCTGCTGCTGCTGCTGCTG	InDel	frameshift_variant	92071010	ATXN3	chr14	ENST00000545170:p.Gly315fs/c.942_943insCAGCAGCAGCAGCAGCAGCAGCAGCAGCAGCAGCAGCA	NA	rs763541221	NA	NA
A > ATCCTAGAAGGCATTCTCATGAGGACCAGGAATTCCGATGCCGATCGTCTGACCGTCT	InDel	disruptive_inframe_insertion	100451756	LNP1	chr3	ENST00000489752:p.Gln87_Glu88insGluPheArgCysArgSerSerAspArgLeuProArgArgHisSerHisGluAspGln/c.260_261insGGAATTCCGATGCCGATCGTCTGACCGTCTTCCTAGAAGGCATTCTCATGAGGACCA	NA	rs71132521	COSM4603057(1)	NA
T > TGCCGGG	InDel	disruptive_inframe_insertion	51197099	MEX3C	chr18	ENST00000406189:p.Ala74_Ala75insProAla/c.216_221dupCCCGGC	NA	rs529210552	NA	NA
G > GTCCTCGCCAGCCCAC	InDel	disruptive_inframe_insertion	74035204	PML	chr15	ENST00000268059:p.Ala595_Pro599dup/c.1784_1798dupCCCACTCCTCGCCAG	0.00146931	rs777317027	NA	NA
TCTG > T	InDel	disruptive_inframe_deletion	46253735	C18orf25	chr18	ENST00000615052:p.Ala314del/c.941_943delCTG	NA	rs1286753321	NA	NA
CCGGCGGCCGCCGCTGCGGCAGCAGCAGCAGCAGCGGCGGCCG > C	InDel	disruptive_inframe_deletion	62715753	PHLPP1	chr18	ENST00000262719:p.Ala27_Ala40del/c.78_119delCGCCGCTGCGGCAGCAGCAGCAGCAGCGGCGGCCGCGGCGGC	0	rs1463955857	NA	NA
CTCGTCG > C	InDel	disruptive_inframe_deletion	56088071	ZNF787	chr19	ENST00000610935:p.Asp365_Asp366del/c.1095_1100delCGACGA	NA	rs781971796	NA	NA
GGGCACAGGA > G	InDel	disruptive_inframe_deletion	35654651	RBM12	chr20	ENST00000359646:p.Pro222_Pro224del/c.663_671delTCCTGTGCC	0.00543656	rs768028697	NA	NA
ATT > A,AT	InDel	frameshift_variant	19967393	COMT	chr22	ENST00000428707:p.Phe145fs/c.434_435delTT	0.00877706	NA	NA	NA
AGAGGAGGAG > A,AGAGGAG	InDel	disruptive_inframe_deletion	27747282	DCAF8L2	chrX	ENST00000451261:p.Glu143_Glu145del/c.426_434delGGAGGAGGA	NA	NA	NA	NA
ATT > A	InDel	frameshift_variant	165327155	SCN2A	chr2	ENST00000636384:p.Leu721fs/c.2161_2162delTT	NA	rs202010225	NA	NA
C > CA	InDel	frameshift_variant	36428352	OSCP1	chr1	ENST00000354267:p.Glu214fs/c.639dupT	0.00174159	rs754939733	NA	NA
G > GT	InDel	frameshift_variant+stop_gained	148110436	NBPF11	chr1	ENST00000615281:p.Tyr581fs/c.1742dupA	NA	rs1362241484	NA	NA
TA > T	InDel	frameshift_variant+splice_region_variant	169555125	FASTKD1	chr2	ENST00000453153:p.Ser405fs/c.1212delT	5.62873e-05	rs777281578	NA	NA
T > TG	InDel	frameshift_variant	219235046	ANKZF1	chr2	ENST00000323348:p.Ala476fs/c.1426dupG	5.56359e-05	rs748884485	NA	NA
CTTT > C	InDel	disruptive_inframe_deletion	50061560	RBM6	chr3	ENST00000454079:p.Phe693del/c.2078_2080delTTT	NA	rs766474028	NA	NA
AT > A	InDel	frameshift_variant	167522402	WDR49	chr3	ENST00000308378:p.Ile544fs/c.1630delA	0.000713815	rs755773223	NA	NA
C > CTGT	InDel	disruptive_inframe_insertion	139889963	MAML3	chr4	ENST00000509479:p.Gln491dup/c.1472_1473insACA	0.00575871	rs766502921	NA	NA
AGAG > A	InDel	disruptive_inframe_deletion	43283026	TTBK1	chr6	ENST00000259750:p.Glu767del/c.2298_2300delGGA	0.000125502	rs763108283	NA	NA
C > CAG	InDel	frameshift_variant	20785329	SP8	chr7	ENST00000418710:p.Gly163fs/c.487_488insCT	0	NA	NA	NA
C > CTGAACGAGTCGGACACCAGG	InDel	frameshift_variant	20785330	SP8	chr7	ENST00000418710:p.Gly163fs/c.486_487insCCTGGTGTCCGACTCGTTCA	0	NA	NA	NA
TCC > T	InDel	frameshift_variant	95434980	PON2	chr7	ENST00000633192:p.Glu12fs/c.33_34delGG	0.00117647	rs1424323248	NA	NA
GGCAGCA > G	InDel	disruptive_inframe_deletion	97006051	DLX6	chr7	ENST00000518156:p.Gln32_Gln33del/c.93_98delGCAGCA	0.009017	rs760900501	NA	NA
GTTC > G	InDel	disruptive_inframe_deletion	67343261	ARFGEF1	chr8	ENST00000262215:p.Lys8del/c.24_26delGAA	NA	NA	NA	NA
A > AC	InDel	frameshift_variant	38396388	ALDH1B1	chr9	ENST00000377698:p.Leu216fs/c.646dupC	0.000272124	rs759954510	NA	NA
CT > C	InDel	frameshift_variant	117713868	TLR4	chr9	ENST00000355622:p.Phe581fs/c.1743delT	NA	NA	NA	NA
C > CTTTTTTTTTTTTT	InDel	splice_acceptor_variant+intron_variant	18150855	CACNB2	chr10	ENST00000324631:c.121-15_121-3dupTTTTTTTTTTTTT	NA	NA	NA	NA
G > GT	InDel	frameshift_variant	27935212	ARMC4	chr10	ENST00000305242:p.Leu765fs/c.2292_2293insA	NA	NA	NA	NA
ACCAGCACAACCTCTGCCTCTACAG > A	InDel	disruptive_inframe_deletion	1191628	MUC5AC	chr11	ENST00000621226:p.Ala4500_Ser4507del/c.13499_13522delCCTCTACAGCCAGCACAACCTCTG	NA	rs1178126395	NA	NA
GGAGTC > G	InDel	splice_acceptor_variant+splice_region_variant+intron_variant+non_coding_transcript_exon_variant	110507747	COL4A2-AS1	chr13	ENST00000417970:n.82-1_85delGACTC	NA	rs76428347	NA	NA
G > GGCA	InDel	disruptive_inframe_insertion	132062523	EP400	chr12	ENST00000389562:p.Gln2726dup/c.8175_8177dupGCA	NA	rs773920706	NA	NA
C > CAGTTTTCTT	InDel	splice_acceptor_variant+intron_variant	21155151	SKA3	chr13	ENST00000314759:c.1239-2_1239-1insAAGAAAACT	0.00146165	NA	NA	NA
C > CTTTTTTTT	InDel	splice_acceptor_variant+intron_variant	42159244	DGKH	chr13	ENST00000337343:c.623-10_623-3dupTTTTTTTT	NA	rs756456577	NA	NA
C > CGT	InDel	frameshift_variant	112068506	SOX1	chr13	ENST00000330949:p.Ala284fs/c.848_849insGT	0	NA	NA	NA
GGC > G	InDel	splice_donor_variant+splice_region_variant+intron_variant	75783689	RP11-24M17.5	chr15	ENST00000566174:n.1437+2_1437+3delCG	NA	rs144037268	NA	NA
A > AGAG,AGAGGAG	InDel	disruptive_inframe_insertion	24300643	NOP9	chr14	ENST00000267425:p.Glu169dup/c.507_509dupGGA	NA	NA	NA	NA
GCC > G	InDel	frameshift_variant	788407	CHTF18	chr16	ENST00000631357:p.Arg109fs/c.324_325delCC	0	rs569617293	NA	NA
CCAGCAGCAGCAGCAGCAGCAG > C	InDel	disruptive_inframe_deletion	99712504	MEF2A	chr15	ENST00000557942:p.Gln422_Gln428del/c.1265_1285delAGCAGCAGCAGCAGCAGCAGC	NA	rs1279123698	NA	NA
G > GTCC	InDel	disruptive_inframe_insertion	88733964	PIEZO1	chr16	ENST00000301015:p.Glu756dup/c.2268_2270dupGGA	0.00178526	rs770832408	NA	NA
CA > C	InDel	frameshift_variant	8039515	ALOX15B	chr17	ENST00000380183:p.Gln93fs/c.278delA	NA	NA	NA	NA
TGGAGACCACAGGGAAGTCAAAGGTAGGCGGAGGGGAAAGGAGGAGAGG > T	InDel	frameshift_variant+splice_donor_variant+splice_region_variant+intron_variant	82586178	FOXK2	chr17	ENST00000335255:p.Glu523fs/c.1569_1576+40delAGTCAAAGGTAGGCGGAGGGGAAAGGAGGAGAGGGGAGACCACAGGGA	0.003885	NA	NA	NA
A > AT	InDel	splice_acceptor_variant+intron_variant	46946055	KATNAL2	chr18	ENST00000592005:c.-238-2_-238-1insT	NA	NA	NA	NA
CCGGCGGCCGCCGCTGCGGCAGCAGCAGCAGCAGCGGCGGCCGCGGCGGCTCTGGCGG > C	InDel	disruptive_inframe_deletion	62715753	PHLPP1	chr18	ENST00000262719:p.Ala27_Ala45del/c.80_136delCCGCTGCGGCAGCAGCAGCAGCAGCGGCGGCCGCGGCGGCTCTGGCGGCGGCGGCCG	NA	NA	NA	NA
TCCCCCAGCTCCTGGCGTCCAC > T	InDel	disruptive_inframe_deletion	2248057	SF3A2	chr19	ENST00000221494:p.Pro310_His316del/c.927_947delCCCCCCAGCTCCTGGCGTCCA	0.00479466	rs781622011	NA	NA
TAAAAAAAAAAAAAAAAAAAAA > T	InDel	disruptive_inframe_deletion	34684171	ZNF302	chr19	ENST00000627982:p.Lys135_Lys141del/c.404_424delAAAAAAAAAAAAAAAAAAAAA	NA	rs1407393629	NA	NA
GC > G	InDel	frameshift_variant	36938888	HLCS	chr21	ENST00000419461:p.Ala146fs/c.436delG	0.000434924	rs764794827	NA	NA
GACA > G	InDel	disruptive_inframe_deletion	31088091	SMTN	chr22	ENST00000619644:p.Asn115del/c.345_347delCAA	0.000276335	rs753316790	NA	NA
AGAGGAGGAGGAG > A,AGAGGAGGAG	InDel	disruptive_inframe_deletion	27747282	DCAF8L2	chrX	ENST00000451261:p.Glu142_Glu145del/c.423_434delGGAGGAGGAGGA	NA	NA	NA	NA
G > GT	InDel	frameshift_variant	17372258	PADI6	chr1	ENST00000619609:p.Glu5fs/c.13_14insT	NA	NA	NA	NA
C > CT	InDel	splice_acceptor_variant+intron_variant	151692406	SNX27	chr1	ENST00000458013:c.1240-3dupT	NA	rs756482783	NA	NA
TTGCTGCTGCTGCTGTTGCTGCTGC > T	InDel	disruptive_inframe_deletion	151706231	CELF3	chr1	ENST00000290583:p.Gln366_Gln373del/c.1095_1118delGCAGCAGCAACAGCAGCAGCAGCA	5.7169e-05	rs756075823	NA	NA
GC > G	InDel	splice_acceptor_variant+intron_variant	134869041	CCNT2-AS1	chr2	ENST00000413962:n.117-1delG	NA	rs201426305	NA	NA
C > CTA	InDel	frameshift_variant	189667226	ASNSD1	chr2	ENST00000260952:p.Thr366fs/c.1095_1096dupTA	5.43715e-05	rs779854033	NA	NA
TTCAG > T	InDel	frameshift_variant	15217425	CAPN7	chr3	ENST00000253693:p.Ser73fs/c.216_219delGTCA	0	rs1231338873	NA	NA
CCAGCAGCAGCAGCAG > C,CCAGCAGCAG	InDel	disruptive_inframe_deletion	3074876	HTT	chr4	ENST00000355072:p.Gln33_Gln37del/c.96_110delGCAGCAGCAGCAGCA	NA	NA	NA	NA
CCTT > C	InDel	disruptive_inframe_deletion	154828057	RBM46	chr4	ENST00000281722:p.Phe533del/c.1598_1600delTCT	NA	NA	NA	NA
CAAA > C	InDel	disruptive_inframe_deletion	100992652	MUC12	chr7	ENST00000379442:p.Gln840_Thr841delinsPro/c.2519_2521delAAA	NA	NA	NA	NA
CTCATCA > C	InDel	disruptive_inframe_deletion	92474742	ASPN	chr9	ENST00000375544:p.Asp50_Asp51del/c.150_155delTGATGA	NA	rs878983183	COSM5064157(1)	NA
GC > G	InDel	frameshift_variant	114329936	ORM2	chr9	ENST00000431067:p.Leu12fs/c.34delC	6.39059e-05	rs1464635751	NA	NA
T > TTTTG	InDel	splice_acceptor_variant+intron_variant	18150879	CACNB2	chr10	ENST00000324631:c.121-3_121-2insTTGT	0.0035929	rs769211879	NA	NA
G > GCC	InDel	frameshift_variant	46382790	MDK	chr11	ENST00000489525:p.Arg155fs/c.462_463dupCC	NA	rs1186672061	NA	NA
G > GGAGGAGGAGGAGAAA	InDel	disruptive_inframe_insertion	121921491	WDR66	chr12	ENST00000288912:p.Glu65_Gly66insGluLysGluGluGlu/c.196_197insAGAAAGAGGAGGAGG	NA	rs142042908	COSM1359529(30)	NA
ACAGCAGCAGCAGCAG > A,ACAGCAGCAGCAGCAGCAGCAGCAGCAG	InDel	disruptive_inframe_insertion	6936728	ATN1	chr12	ENST00000356654:p.Gln499_Gln502dup/c.1497_1508dupGCAGCAGCAGCA	NA	NA	NA	NA
C > CG	InDel	frameshift_variant	53425860	AMHR2	chr12	ENST00000257863:p.Pro268fs/c.800dupG	5.43833e-05	rs748387033	NA	NA
C > CTTTTTTTTTTT	InDel	splice_acceptor_variant+intron_variant	42159244	DGKH	chr13	ENST00000337343:c.623-13_623-3dupTTTTTTTTTTT	NA	rs756456577	NA	NA
C > CTGCTGCTGCTGCTGCTGCTGCTGCTGCTGCTG,CTGCTGCTGCTGCTGCTGCTGCTGCTGCTGCTGCTG	InDel	frameshift_variant	92071010	ATXN3	chr14	ENST00000545170:p.Gly315fs/c.942_943insCAGCAGCAGCAGCAGCAGCAGCAGCAGCAGCA	NA	NA	NA	NA
CGCGCGCGT > C	InDel	frameshift_variant	5033684	NAGPA	chr16	ENST00000312251:p.Arg44fs/c.123_130delACGCGCGC	0.00052472	rs751991327	NA	NA
G > GC	InDel	splice_acceptor_variant+splice_donor_variant+intron_variant	127003826	KIRREL3-AS3	chr11	ENST00000404882:n.426+1dupC	NA	rs11377295	NA	NA
GACC > G	InDel	disruptive_inframe_deletion	460559	SHC2	chr19	ENST00000264554:p.Arg145_Val146delinsSer/c.435_437delGGT	0.00525088	rs749722408	NA	NA
G > GGT	InDel	frameshift_variant	17286647	ANKLE1	chr19	ENST00000598347:p.Leu591fs/c.1769_1770dupGT	NA	rs1235741244	NA	NA
TAAAAAAAAAAAAAAAAAAAAAAA > T,TAAAAAA	InDel	frameshift_variant	34684171	ZNF302	chr19	ENST00000627982:p.Lys135fs/c.402_424delAAAAAAAAAAAAAAAAAAAAAAA	NA	NA	NA	NA
CTGGTGGTGG > C	InDel	disruptive_inframe_deletion	38910611	CCER2	chr19	ENST00000571838:p.His218_His220del/c.654_662delCCACCACCA	0.00295119	rs759882454	NA	NA
TAAC > T	InDel	disruptive_inframe_deletion	41320542	CCDC97	chr19	ENST00000600918:p.Thr108del/c.323_325delCAA	0.00257196	rs200696698	NA	NA
G > GAGCCGC	InDel	disruptive_inframe_insertion	45067487	CLASRP	chr19	ENST00000221455:p.Arg528_Ser529dup/c.1583_1588dupGCAGCC	0.000212675	rs758786760	NA	NA
CA > C	InDel	frameshift_variant	38299333	KCNJ15	chr21	ENST00000328656:p.Asn25fs/c.74delA	NA	NA	NA	NA
CCCACGTGGTGCCCGTGGTCTGGCAGGCGG > C	InDel	frameshift_variant	50016485	TTLL8	chr22	ENST00000433387:p.Ala767fs/c.2300_2328delCCGCCTGCCAGACCACGGGCACCACGTGG	0.00832829	rs540321694	NA	NA
C > CTTT,CTTTT	InDel	splice_acceptor_variant+intron_variant	150324880	PRPF3	chr1	ENST00000324862:c.-48-5_-48-3dupTTT	NA	NA	NA	NA
C > CTTT	InDel	splice_acceptor_variant+intron_variant	150324880	PRPF3	chr1	ENST00000324862:c.-48-5_-48-3dupTTT	NA	rs1410647259	NA	NA
C > CTTTT	InDel	splice_acceptor_variant+intron_variant	150324880	PRPF3	chr1	ENST00000324862:c.-48-6_-48-3dupTTTT	NA	rs1410647259	NA	NA
A > ACTGT	InDel	frameshift_variant	7843768	VCX	chrX	ENST00000381059:p.Ser125fs/c.373_374insCTGT	0	rs768077574	NA	NA
TCA > T	InDel	frameshift_variant	7843770	VCX	chrX	ENST00000381059:p.Gln126fs/c.376_377delCA	0	rs779250791	NA	NA
C > CTT	InDel	splice_acceptor_variant+intron_variant	150324880	PRPF3	chr1	ENST00000324862:c.-48-4_-48-3dupTT	NA	rs1410647259	NA	NA
T > TGCAGCAGCAGCAGCA	InDel	disruptive_inframe_insertion	67545316	AR	chrX	ENST00000374690:p.Gln76_Gln80dup/c.225_239dupGCAGCAGCAGCAGCA	NA	rs1206863775	NA	NA
CA > C	InDel	frameshift_variant	135761659	CT45A3	chrX	ENST00000597510:p.Phe162fs/c.486delT	NA	NA	NA	NA
T > TGCCGCC	InDel	disruptive_inframe_insertion	21176231	EIF4G3	chr1	ENST00000634879:p.Ala80_Ala81dup/c.237_242dupGGCGGC	0	rs769138453	NA	NA
C > CTT,CTTTT	InDel	splice_acceptor_variant+intron_variant	150324880	PRPF3	chr1	ENST00000324862:c.-48-4_-48-3dupTT	NA	NA	NA	NA
GAGA > G	InDel	disruptive_inframe_deletion	74099522	TET3	chr2	ENST00000409262:p.Lys1175del/c.3524_3526delAGA	0.000112676	rs745864343	NA	NA
A > AT	InDel	frameshift_variant	112009941	MERTK	chr2	ENST00000616902:p.Ser320fs/c.958dupT	0.0017397	rs772574056	NA	NA
ACATTTT > A	InDel	frameshift_variant+splice_donor_variant+splice_region_variant+intron_variant	196012785	DNAH7	chr2	ENST00000312428:p.Lys329fs/c.985_989+1delAAAATG	0.000297301	rs766169736	NA	NA
CT > C	InDel	frameshift_variant	50061560	RBM6	chr3	ENST00000454079:p.Tyr694fs/c.2080delT	NA	rs1442946303	NA	NA
C > CGGAGGA	InDel	start_lost+disruptive_inframe_insertion	51385310	MANF	chr3	ENST00000528157:c.-5_1dupGGAGGA	0	rs782103006	NA	NA
TG > T	InDel	frameshift_variant	112819778	CD200R1L	chr3	ENST00000398214:p.His266fs/c.796delC	NA	NA	NA	NA
CGGAGGA > C,CGGA	InDel	disruptive_inframe_deletion	183775955	YEATS2	chr3	ENST00000305135:p.Gly812_Gly813del/c.2433_2438delAGGAGG	0.00628053	NA	NA	NA
CCAGCAGCAG > C	InDel	disruptive_inframe_deletion	3074876	HTT	chr4	ENST00000355072:p.Gln35_Gln37del/c.102_110delGCAGCAGCA	NA	rs757035717	NA	NA
G > GACACACACACAC,GACACACACACACACACACACACACACAC	InDel	frameshift_variant	77819049	CNOT6L	chr4	ENST00000515506:p.Ser5fs/c.13_14insGTGTGTGTGTGTGTGTGTGTGTGTGTGT	NA	NA	NA	NA
AAC > A	InDel	frameshift_variant	102901325	SLC9B1	chr4	ENST00000296422:p.Leu447fs/c.1338_1339delGT	0.00992366	rs753242024	COSM1426150(2)	NA
AT > A	InDel	frameshift_variant	110605203	TMEM232	chr5	ENST00000455884:p.Asn394fs/c.1181delA	0.00238532	rs781163568	COSM1432072(3)	NA
TC > T	InDel	frameshift_variant	172914890	ERGIC1	chr5	ENST00000326654:p.Pro99fs/c.296delC	0.00743147	rs3214436	NA	NA
GTGC > G	InDel	disruptive_inframe_deletion	16327633	ATXN1	chr6	ENST00000244769:p.Gln225del/c.675_677delGCA	NA	rs751421308	NA	NA
T > TTCCTGTTGTTTCTTTAGTTCTTCCAACTTATTTTCTAGTTCTTTC	InDel	disruptive_inframe_insertion	84174775	CEP162	chr6	ENST00000403245:p.Glu659_Lys660insLysGluLeuGluAsnLysLeuGluGluLeuLysLysGlnGlnGlu/c.1932_1976dupGAAAGAACTAGAAAATAAGTTGGAAGAACTAAAGAAACAACAGGA	NA	rs539790644	NA	NA
T > TA	InDel	frameshift_variant	48528325	ABCA13	chr7	ENST00000435803:p.Ile4779fs/c.14335dupA	0.000697891	rs760056797	NA	NA
G > GGATGAGGT	InDel	splice_acceptor_variant+intron_variant	100706997	PABPC1	chr8	ENST00000318607:c.1337-1_1337insACCTCATC	0.00259757	rs758404026	NA	NA
CA > C	InDel	splice_acceptor_variant+intron_variant	11755323	ECHDC3	chr10	ENST00000495787:n.120-2delA	NA	rs1255697251	NA	NA
C > CTTTTTTTTTTTTTT	InDel	splice_acceptor_variant+intron_variant	18150855	CACNB2	chr10	ENST00000324631:c.121-16_121-3dupTTTTTTTTTTTTTT	NA	rs1396283802	NA	NA
CCGCCCG > C	InDel	disruptive_inframe_deletion	26567300	APBB1IP	chr10	ENST00000376236:p.Pro610_Ala611del/c.1827_1832delGCCCGC	0	rs964115467	NA	NA
ACCAGTCTCT > A	InDel	disruptive_inframe_deletion	73240989	FAM149B1	chr10	ENST00000242505:p.Pro574_Ser576del/c.1721_1729delCAGTCTCTC	0.0029048	rs374706386	COSM1348983(2)	NA
AC > A	InDel	frameshift_variant	44292818	C10orf142	chr10	ENST00000623589:p.His23fs/c.67delC	NA	rs200251670	COSN15659551	NA
CG > C	InDel	frameshift_variant	54028720	HOXC6	chr12	ENST00000243108:p.Pro69fs/c.204delG	NA	NA	NA	NA
GC > G	InDel	frameshift_variant	111598974	ATXN2	chr12	ENST00000377617:p.Gln180fs/c.540delG	0.00162911	rs757862555	NA	NA
G > GAGCACTCAC	InDel	splice_donor_variant+intron_variant	22008408	C16orf52	chr16	ENST00000542527:c.106+1_106+2insAGCACTCAC	0.000967118	rs780642452	NA	NA
TGCTGCTGCTGTTGCAGTGGGAGCTGTGGTGTGGGTGGCGGCTGGGCTGCTGGCGGCGGGGGAG > T	InDel	disruptive_inframe_deletion	72788584	ZFHX3	chr16	ENST00000268489:p.Pro3210_Gln3230del/c.9629_9691delCTCCCCCGCCGCCAGCAGCCCAGCCGCCACCCACACCACAGCTCCCACTGCAACAGCAGCAGC	0.00283194	NA	NA	NA
C > CAGCCCGTGGACCGGG	InDel	disruptive_inframe_insertion	82009034	ASPSCR1	chr17	ENST00000306729:p.Pro322_Val323insValAspArgGluPro/c.951_965dupCGTGGACCGGGAGCC	0.00319009	rs761826398	NA	NA
C > CGGCCCT	InDel	disruptive_inframe_insertion	11689670	GNAL	chr18	ENST00000334049:p.Leu38_Ala39dup/c.113_118dupTGGCCC	0.00411946	rs201898548	NA	NA
C > CCCTCCG	InDel	disruptive_inframe_insertion	2227906	DOT1L	chr19	ENST00000457590:p.Pro514_Pro515dup/c.1539_1544dupGCCTCC	0.00169683	rs766504104	NA	NA
GCAAGC > G	InDel	frameshift_variant	35642982	ETV2	chr19	ENST00000379026:p.Ala86fs/c.257_261delCAAGC	0.000746573	rs751099558	NA	NA
T > TC	InDel	frameshift_variant	37886727	WDR87	chr19	ENST00000447313:p.Glu2315fs/c.6943dupG	NA	NA	NA	NA
AG > A	InDel	frameshift_variant	60033659	CDH26	chr20	ENST00000370991:p.Ala440fs/c.1318delG	0.00139018	rs1468601074	NA	NA
G > GCCGCCTCCGCCT	InDel	disruptive_inframe_insertion	20858678	PI4KA	chr22	ENST00000255882:p.Gly13_Gly16dup/c.36_47dupAGGCGGAGGCGG	0.0011744	rs768608907	NA	NA
AGAGGAG > A	InDel	disruptive_inframe_deletion	27747282	DCAF8L2	chrX	ENST00000451261:p.Glu144_Glu145del/c.429_434delGGAGGA	NA	rs757042670	NA	NA
G > A	SNV	synonymous_variant	1947038	CFAP74	chr1	ENST00000493964:p.Thr731Thr/c.2193C>T	0.00656643	rs552623064	NA	NA
G > A	SNV	synonymous_variant	23313619	HNRNPR	chr1	ENST00000374616:p.Leu370Leu/c.1110C>T	0.00951667	rs34061540	NA	NA
C > T	SNV	synonymous_variant	133953730	SLCO2A1	chr3	ENST00000310926:p.Pro219Pro/c.657G>A	0.00869849	rs149443780	NA	NA
C > G	SNV	synonymous_variant	3771466	CCDC27	chr1	ENST00000294600:p.Pro638Pro/c.1914C>G	0.00527748	rs3737592	NA	NA
G > T	SNV	stop_gained	3783866	LRRC47	chr1	ENST00000479239:p.Tyr32*/c.96C>A	0.00624582	rs36124273	NA	NA
G > A	SNV	synonymous_variant	9190433	SEMA5A	chr5	ENST00000382496:p.Thr369Thr/c.1107C>T	0.00332824	rs150952790	NA	NA
C > G	SNV	missense_variant	144838061	ZNF7	chr8	ENST00000528130:p.Pro101Ala/c.301C>G	0.00827941	rs192197055	NA	NA
G > A	SNV	synonymous_variant	17387249	KCNJ11	chr11	ENST00000339994:p.Leu281Leu/c.843C>T	0.00407742	rs116392938	NA	MedGen:CN169374;-
G > C	SNV	synonymous_variant	95641781	DZIP1	chr13	ENST00000376829:p.Ala37Ala/c.111C>G	0.0079739	rs57567147	NA	NA
C > T	SNV	synonymous_variant	79733584	ENPP7	chr17	ENST00000328313:p.His110His/c.330C>T	0.00968339	rs78658284	NA	NA
G > A	SNV	missense_variant	14717068	ZNF333	chr19	ENST00000292530:p.Val268Ile/c.802G>A	0.00221877	rs144960853	NA	NA
C > T	SNV	synonymous_variant	12578936	DHRS3	chr1	ENST00000616661:p.Pro160Pro/c.480G>A	NA	rs2275875	NA	NA
G > A	SNV	missense_variant	12795695	PRAMEF1	chr1	ENST00000332296:p.Arg375His/c.1124G>A	NA	rs141509525	NA	NA
C > T	SNV	synonymous_variant	160032709	IGF2R	chr6	ENST00000356956:p.Ser347Ser/c.1041C>T	0.00783375	rs8191763	NA	NA
A > G	SNV	missense_variant	16689843	BZW2	chr7	ENST00000437745:p.Gln151Arg/c.452A>G	0.00797989	rs57937778	NA	NA
G > C	SNV	missense_variant	22123706	HR	chr8	ENST00000381418:p.Arg620Gly/c.1858C>G	0.00885193	rs200843097	NA	MedGen:C1859592,OMIM:209500,Orphanet:ORPHA86819|MedGen:CN042593,SNOMED_CT:86166000;Atrichia_with_papular_lesions|Alopecia_universalis
G > A	SNV	synonymous_variant	22127062	HR	chr8	ENST00000381418:p.Asp460Asp/c.1380C>T	0.00935653	rs147308644	NA	NA
C > G	SNV	missense_variant	667648	WDR90	chr16	ENST00000546896:p.Gln72Glu/c.214C>G	0.0083528	rs3752491	NA	NA
G > A	SNV	missense_variant	3807224	ZFR2	chr19	ENST00000262961:p.Ala864Val/c.2591C>T	0.00892567	rs199702029	NA	NA
T > C	SNV	missense_variant	48860417	PLEKHA4	chr19	ENST00000263265:p.Thr137Ala/c.409A>G	0.00946475	rs199897167	NA	NA
G > C	SNV	missense_variant	33623799	CBFA2T2	chr20	ENST00000344201:p.Gly220Ala/c.659G>C	0.0086973	rs78702728	NA	NA
T > C	SNV	synonymous_variant	13392079	PRAMEF17	chr1	ENST00000376098:p.Thr334Thr/c.1002T>C	0	rs3013103	NA	NA
C > A	SNV	missense_variant	234459235	TARBP1	chr1	ENST00000040877:p.Asp543Tyr/c.1627G>T	0.00996126	rs141400629	NA	NA
G > A	SNV	synonymous_variant	151733145	NEB	chr2	ENST00000618972:p.Asp4Asp/c.12C>T	0.00786904	rs117178114	COSM1400154(1)	MedGen:C1850569,OMIM:256030|MedGen:CN169374|MedGen:CN239479;Nemaline_myopathy_2|-|Nemaline_Myopathy,_Recessive
C > T	SNV	synonymous_variant	33457361	TARS	chr5	ENST00000455217:p.Phe347Phe/c.1041C>T	0.00739613	rs2270902	NA	NA
C > G	SNV	missense_variant	51065443	COBL	chr7	ENST00000395540:p.Gly368Ala/c.1103G>C	0.00874358	rs142690630	NA	NA
C > T	SNV	missense_variant	140474427	MKRN1	chr7	ENST00000496169:p.Arg83Gln/c.248G>A	0.00416006	rs191699429	NA	NA
G > A	SNV	synonymous_variant	45867743	CRY2	chr11	ENST00000443527:p.Leu312Leu/c.936G>A	0.00516473	rs146124989	NA	NA
G > A	SNV	missense_variant	68043004	TCIRG1	chr11	ENST00000265686:p.Gly159Glu/c.476G>A	0.00917191	rs199632510	NA	Human_Phenotype_Ontology:HP:0011002,MedGen:C0029454;Osteopetrosis
T > C	SNV	missense_variant	57630279	B4GALNT1	chr12	ENST00000552798:p.Ser182Gly/c.544A>G	0.00978686	rs149948335	NA	NA
C > T	SNV	missense_variant	50663699	ABCC3	chr17	ENST00000502426:p.Leu358Phe/c.1072C>T	0.00375122	rs11568604	NA	NA
C > T	SNV	missense_variant	154348906	ATP8B2	chr1	ENST00000368489:p.Arg1154Cys/c.3460C>T	0.00892173	rs41308375	NA	NA
T > C	SNV	missense_variant	169555300	F5	chr1	ENST00000367796:p.Arg334Gly/c.1000A>G	0.00810664	rs118203905	NA	MedGen:CN068435;Factor_V_Hong_Kong
G > A	SNV	synonymous_variant	227733540	JMJD4	chr1	ENST00000366758:p.Ser278Ser/c.834C>T	0.00977901	rs117793265	COSM3789570(1)	NA
C > T	SNV	missense_variant	27382530	CD164L2	chr1	ENST00000374030:p.Val76Met/c.226G>A	NA	rs2504779	NA	NA
C > T	SNV	missense_variant	27382554	CD164L2	chr1	ENST00000374030:p.Gly68Arg/c.202G>A	NA	rs2474297	NA	NA
C > G	SNV	synonymous_variant	31579235	TINAGL1	chr1	ENST00000271064:p.Val114Val/c.342C>G	0.00793823	rs139742782	NA	NA
T > C	SNV	missense_variant	55796142	TGS1	chr8	ENST00000260129:p.Ile511Thr/c.1532T>C	0.0083042	rs10100659	NA	NA
A > G	SNV	missense_variant	55799154	TGS1	chr8	ENST00000260129:p.Thr595Ala/c.1783A>G	0.00826446	rs10109493	NA	NA
T > G	SNV	missense_variant	55810998	TGS1	chr8	ENST00000260129:p.Phe754Cys/c.2261T>G	0.00826446	rs7823773	NA	NA
G > A	SNV	missense_variant	37732370	FRMPD1	chr9	ENST00000377765:p.Ala309Thr/c.925G>A	0.00908003	rs142759682	NA	NA
C > T	SNV	splice_donor_variant+intron_variant	84292667	SLC28A3	chr9	ENST00000376238:c.1023+1G>A	0.00411294	rs11568416	NA	NA
G > A	SNV	splice_donor_variant+intron_variant	39254140	RP11-420K8.1	chr1	ENST00000289890:n.193+2C>T	NA	rs66880209	NA	NA
G > A	SNV	synonymous_variant	17470183	ABCC8	chr11	ENST00000302539:p.Ala110Ala/c.330C>T	0.00657895	rs8192695	NA	MedGen:C1833104,OMIM:606176|MedGen:CN169374|MedGen:CN239283|MedGen:CN239464;Permanent_neonatal_diabetes_mellitus|-|Transient_Neonatal_Diabetes,_Dominant|Hyperinsulinism,_Dominant/Recessive
A > T	SNV	missense_variant	24300785	NOP9	chr14	ENST00000267425:p.Thr209Ser/c.625A>T	0.00494727	rs200463538	NA	NA
T > C	SNV	missense_variant	60289862	PPM1A	chr14	ENST00000532036:p.Ile162Thr/c.485T>C	0.00600364	rs145159470	NA	NA
G > A	SNV	missense_variant	46813504	CYP4B1	chr1	ENST00000371923:p.Arg173Gln/c.518G>A	0.00935494	rs144896315	NA	NA
C > T	SNV	missense_variant	2153610	RAB26	chr16	ENST00000566724:p.Pro38Leu/c.113C>T	0.00857084	rs146827013	NA	NA
C > T	SNV	missense_variant	84196277	ADAD2	chr16	ENST00000268624:p.Thr560Ile/c.1679C>T	0.00980175	rs147920041	NA	NA
C > G	SNV	missense_variant	89291130	ANKRD11	chr16	ENST00000378330:p.Ala94Pro/c.280G>C	0.00511259	rs190143218	NA	NA
C > T	SNV	stop_gained	54787065	TTC22	chr1	ENST00000371276:p.Trp250*/c.750G>A	0.00945996	rs150408858	NA	NA
A > C	SNV	synonymous_variant	5181866	ZNF594	chr17	ENST00000575779:p.Thr797Thr/c.2391T>G	0.00933758	rs12602406	NA	NA
C > T	SNV	synonymous_variant	62625187	DOCK7	chr1	ENST00000464312:p.Val143Val/c.429G>A	NA	rs6587980	COSN23014407	NA
G > C	SNV	missense_variant	74470770	LRRC53	chr1	ENST00000294635:p.Ala951Gly/c.2852C>G	0	rs491922	NA	NA
T > C	SNV	synonymous_variant	53210262	CPT2	chr1	ENST00000637252:p.Pro196Pro/c.588T>C	0.00951397	rs140853350	NA	MedGen:C0342790,Orphanet:ORPHA157,SNOMED_CT:238002005|MedGen:CN169374;Carnitine_palmitoyltransferase_II_deficiency|-
G > A	SNV	synonymous_variant	112714670	PPM1J	chr1	ENST00000482367:p.Ala128Ala/c.384C>T	0	rs76381016	NA	NA
G > A	SNV	synonymous_variant	26201257	HADHA	chr2	ENST00000380649:p.Asn428Asn/c.1284C>T	0.0034794	rs199535840	NA	NA
G > C	SNV	missense_variant	20159306	MACC1	chr7	ENST00000332878:p.Ala352Gly/c.1055C>G	0.00359555	rs77044626	NA	NA
G > C	SNV	missense_variant	145872788	ANKRD35	chr1	ENST00000355594:p.Gln661Glu/c.1981C>G	NA	rs11579366	COSM4415567(2)	NA
G > A	SNV	missense_variant	95181283	ZNF2	chr2	ENST00000611147:p.Arg165Gln/c.494G>A	0.00490308	rs182498837	NA	NA
C > T	SNV	synonymous_variant	195868606	TNK2	chr3	ENST00000381916:p.Ala627Ala/c.1881G>A	0.0051661	rs202207271	NA	NA
C > T	SNV	missense_variant	185626930	SORBS2	chr4	ENST00000355634:p.Ser375Asn/c.1124G>A	0.00956834	rs143318227	NA	NA
G > A	SNV	missense_variant	44183753	CAPN11	chr6	ENST00000398776:p.Ser728Asn/c.2183G>A	0.00300568	rs7761137	NA	NA
A > G	SNV	synonymous_variant	79003736	PHIP	chr6	ENST00000275034:p.Tyr549Tyr/c.1647T>C	0.00576662	rs70937070	NA	NA
T > C	SNV	missense_variant	150308112	MRPS21	chr1	ENST00000581066:p.Cys50Arg/c.148T>C	NA	rs10480	NA	NA
G > T	SNV	missense_variant	73309801	ARHGEF17	chr11	ENST00000263674:p.Arg388Leu/c.1163G>T	0.00589327	rs3741151	NA	NA
G > A	SNV	splice_donor_variant+intron_variant	150853154	ARNT	chr1	ENST00000504358:c.*92+2C>T	NA	rs10305672	NA	NA
C > T	SNV	synonymous_variant	73362535	ARHGEF17	chr11	ENST00000263674:p.Leu1599Leu/c.4797C>T	0.00569399	rs76764824	COSM3752722(2)	NA
G > T	SNV	synonymous_variant	83264156	BNC1	chr15	ENST00000345382:p.Thr365Thr/c.1095C>A	0.00445798	rs117340847	NA	NA
T > A	SNV	missense_variant	2455489	CCNF	chr16	ENST00000397066:p.Phe604Ile/c.1810T>A	0.00959442	rs118131564	NA	NA
A > G	SNV	missense_variant	38362455	CATSPERG	chr19	ENST00000409235:p.Tyr746Cys/c.2237A>G	0.00611087	rs182097373	NA	NA
A > T	SNV	synonymous_variant	33096748	AZIN2	chr1	ENST00000373441:p.Pro265Pro/c.795A>T	0.00326193	rs80035754	NA	NA
T > C	SNV	synonymous_variant	39334007	MACF1	chr1	ENST00000567887:p.Asp2510Asp/c.7530T>C	0.0091354	rs16826077	NA	NA
A > G	SNV	missense_variant	84670377	DNAH6	chr2	ENST00000237449:p.Tyr2119Cys/c.6356A>G	0.00804513	rs17025409	NA	MedGen:CN169374;-
A > G	SNV	synonymous_variant	57098047	IL17RD	chr3	ENST00000296318:p.Phe552Phe/c.1656T>C	0.0062534	rs116882985	NA	NA
C > T	SNV	synonymous_variant	68575968	PPP6R3	chr11	ENST00000393801:p.Asp490Asp/c.1470C>T	0.00766032	rs149898990	COSM369255(1)	NA
T > C	SNV	missense_variant	108513546	EXPH5	chr11	ENST00000265843:p.Gln654Arg/c.1961A>G	0.00853539	rs114144322	NA	NA
T > C	SNV	missense_variant	155310373	FDPS	chr1	ENST00000474345:p.Val60Ala/c.179T>C	NA	rs11264358	NA	NA
G > A	SNV	synonymous_variant	25714077	ATP10A	chr15	ENST00000356865:p.Ser647Ser/c.1941C>T	0.00889544	rs116609652	COSM1562998(1)	NA
C > T	SNV	synonymous_variant	43340300	ADAL	chr15	ENST00000562188:p.Asp97Asp/c.291C>T	0.00255713	rs201947910	NA	NA
C > T	SNV	missense_variant	49502069	NGFR	chr17	ENST00000172229:p.Leu25Phe/c.73C>T	0.00978998	rs114337127	COSM1581316(1)	NA
C > T	SNV	stop_gained	171208951	FMO2	chr1	ENST00000209929:p.Gln472*/c.1414C>T	NA	rs6661174	NA	NA
G > T	SNV	missense_variant	175160555	KIAA0040	chr1	ENST00000619513:p.Gln26Lys/c.76C>A	NA	rs2269650	COSM5572990(1)	NA
G > A	SNV	missense_variant	53489179	TSHZ2	chr20	ENST00000626626:p.Gly68Ser/c.202G>A	0.00901074	rs118104434	NA	NA
G > A	SNV	synonymous_variant	240746169	KIF1A	chr2	ENST00000498729:p.Ser1024Ser/c.3072C>T	0.00561891	rs73102625	NA	MedGen:C0020072|MedGen:CN169374|MedGen:CN239282|MedGen:CN239433;Hereditary_sensory_and_autonomic_neuropathy_type_II|-|Intellectual_Disability,_Dominant|Spastic_Paraplegia,_Recessive
A > C	SNV	missense_variant	240869010	AGXT	chr2	ENST00000307503:p.Met49Leu/c.145A>C	0.00618273	rs74205173	NA	NA
G > A	SNV	missense_variant	8549889	LMCD1	chr3	ENST00000426878:p.Val247Met/c.739G>A	0.00552381	rs73135678	NA	NA
G > C	SNV	splice_acceptor_variant+intron_variant	197040378	F13B	chr1	ENST00000490002:n.364-1C>G	NA	rs12134960	NA	NA
A > G	SNV	missense_variant	637553	CEP72	chr5	ENST00000264935:p.Lys314Arg/c.941A>G	0.00734015	rs140416835	NA	NA
G > A	SNV	missense_variant	637558	CEP72	chr5	ENST00000264935:p.Asp316Asn/c.946G>A	0.00734095	rs150376362	NA	NA
C > T	SNV	synonymous_variant	665261	TPPP	chr5	ENST00000360578:p.Thr167Thr/c.501G>A	0.00734894	rs140456348	NA	NA
C > A	SNV	missense_variant	140642027	TMCO6	chr5	ENST00000252100:p.Leu158Ile/c.472C>A	0.00707206	rs76244220	NA	NA
T > G	SNV	missense_variant	36962997	PI16	chr6	ENST00000373674:p.Phe219Val/c.655T>G	0.00782949	rs200913667	NA	NA
A > G	SNV	splice_donor_variant+intron_variant	204036967	LINC00303	chr1	ENST00000427799:n.548+2T>C	NA	rs41264273	COSN163405	NA
A > G	SNV	synonymous_variant	206453261	SRGAP2	chr1	ENST00000573034:p.Leu747Leu/c.2241A>G	NA	rs11120575	NA	NA
T > C	SNV	splice_donor_variant+intron_variant	207336944	CD55	chr1	ENST00000367067:c.1104+1T>C	NA	rs2490257	NA	NA
A > G	SNV	missense_variant	207337203	CD55	chr1	ENST00000367067:p.Lys454Arg/c.1361A>G	NA	rs10746462	NA	NA
G > A	SNV	missense_variant	207337251	CD55	chr1	ENST00000367067:p.Arg470His/c.1409G>A	NA	rs10746463	COSN19637984	NA
C > T	SNV	missense_variant	41876170	SPTBN5	chr15	ENST00000320955:p.Glu1356Lys/c.4066G>A	0.0086821	rs138385091	COSM1372872(1)	NA
C > T	SNV	synonymous_variant	11113285	LDLR	chr19	ENST00000557933:p.Ile398Ile/c.1194C>T	0.0053342	rs13306498	NA	MedGen:C0020445,OMIM:143890,SNOMED_CT:397915002,SNOMED_CT:398036000;Familial_hypercholesterolemia
C > T	SNV	missense_variant	11766294	ADTRP	chr6	ENST00000229583:p.Val142Met/c.424G>A	0.00474839	rs76154682	COSM1440120(2)	NA
G > A	SNV	synonymous_variant	33577563	BAK1	chr6	ENST00000374467:p.Cys14Cys/c.42C>T	0.00903294	rs2227925	COSM3774260(1)	NA
A > G	SNV	missense_variant	80011736	TTK	chr6	ENST00000369798:p.Met246Val/c.736A>G	0.00381222	rs150274294	NA	NA
G > A	SNV	missense_variant+splice_region_variant	110958824	GTF3C6	chr6	ENST00000329970:p.Glu19Lys/c.55G>A	0.00567477	rs115151149	NA	NA
C > T	SNV	missense_variant	21141119	IFNW1	chr9	ENST00000380229:p.Arg151His/c.452G>A	0.00701544	rs139690862	NA	NA
A > G	SNV	missense_variant	93293056	WNK2	chr9	ENST00000297954:p.Lys1901Arg/c.5702A>G	0.00755794	rs188338668	NA	NA
C > T	SNV	synonymous_variant	52288430	KRT81	chr12	ENST00000327741:p.Lys222Lys/c.666G>A	0.00946064	rs141008448	NA	NA
G > A	SNV	synonymous_variant	120173663	GCN1	chr12	ENST00000300648:p.Ala452Ala/c.1356C>T	0.0096785	rs117081256	NA	NA
T > C	SNV	missense_variant	27581565	C2orf16	chr2	ENST00000408964:p.Ser1665Pro/c.4993T>C	NA	rs28381983	NA	NA
T > G	SNV	stop_lost+splice_region_variant	36581589	FEZ2	chr2	ENST00000413938:p.Ter64Serext*?/c.191A>C	NA	rs848637	NA	NA
T > C	SNV	missense_variant	42048524	PKDCC	chr2	ENST00000294964:p.Ser109Pro/c.325T>C	0	rs187184761	NA	NA
C > T	SNV	synonymous_variant	61653983	CDH8	chr16	ENST00000577390:p.Glu675Glu/c.2025G>A	0.00994998	rs187316578	COSM5426065(2)	NA
G > A	SNV	missense_variant	2249648	AMH	chr19	ENST00000221496:p.Gly106Ser/c.316G>A	0.00853242	rs182295886	NA	NA
T > C	SNV	missense_variant	44477615	ZNF180	chr19	ENST00000221327:p.His289Arg/c.866A>G	0.00826356	rs73036500	NA	NA
C > T	SNV	missense_variant	15744376	TMEM82	chr1	ENST00000375782:p.Arg185Cys/c.553C>T	0.00737755	rs7511651	NA	NA
T > C	SNV	synonymous_variant	15744417	TMEM82	chr1	ENST00000375782:p.His198His/c.594T>C	0.00731087	rs7525747	COSM3750520(1)	NA
G > T	SNV	missense_variant	201382659	LAD1	chr1	ENST00000367313:p.Asp503Glu/c.1509C>A	0.00937105	rs139797888	NA	NA
C > T	SNV	synonymous_variant	18584907	NT5C1B	chr2	ENST00000359846:p.Pro170Pro/c.510G>A	0.00903575	rs200689028	NA	NA
C > T	SNV	synonymous_variant	187236125	MASP1	chr3	ENST00000296280:p.Pro582Pro/c.1746G>A	0.00871175	rs3821805	NA	MedGen:C0796059,OMIM:257920|MedGen:CN169374;Michels_syndrome|-
A > G	SNV	missense_variant	90173209	IGKV3D-11	chr2	ENST00000390277:p.Ser48Gly/c.142A>G	NA	rs3929270	NA	NA
C > T	SNV	missense_variant	90190408	IGKV1D-42	chr2	ENST00000390278:p.Thr27Ile/c.80C>T	NA	rs842173	NA	NA
T > C	SNV	missense_variant	33726806	IP6K3	chr6	ENST00000293756:p.Asn172Asp/c.514A>G	0.0062534	rs199849781	NA	NA
G > A	SNV	missense_variant	141470661	MROH5	chr8	ENST00000430863:p.Pro703Leu/c.2108C>T	0.00948447	rs148322124	COSM4446546(1)	NA
G > A	SNV	missense_variant	35842487	NPHS1	chr19	ENST00000378910:p.Arg800Cys/c.2398C>T	0.00793823	rs114896482	COSM1166237(1)	MedGen:CN043611;Hereditary_nephrotic_syndrome
A > G	SNV	synonymous_variant	3787134	LRRC47	chr1	ENST00000378251:p.Gly264Gly/c.792T>C	0.00636423	rs41307854	NA	NA
C > T	SNV	missense_variant	166305834	SCN9A	chr2	ENST00000303354:p.Arg185His/c.554G>A	0.00417409	rs73969684	NA	MedGen:C0002768|MedGen:C0751122,OMIM:607208,Orphanet:ORPHA33069,SNOMED_CT:230437002|MedGen:C1833661,OMIM:167400,Orphanet:ORPHA46348|MedGen:C2751777,OMIM:613863|MedGen:C2752089,OMIM:201300|MedGen:C3276709|MedGen:C3502809|MedGen:CN169374|MedGen:CN239386|MedGen:CN239438|MedGen:CN517202;Congenital_Indifference_to_Pain|Severe_myoclonic_epilepsy_in_infancy|Paroxysmal_extreme_pain_disorder|Generalized_e…
C > T	SNV	synonymous_variant	218383067	SLC11A1	chr2	ENST00000233202:p.Leu39Leu/c.115C>T	0.00576651	rs7576974	NA	NA
A > G	SNV	missense_variant	69281092	UGT2B28	chr4	ENST00000335568:p.Met198Val/c.592A>G	0.00776053	rs200358445	NA	NA
A > T	SNV	synonymous_variant	97547464	ANKRD36B	chr2	ENST00000438709:p.Ser191Ser/c.573T>A	NA	rs12993579	NA	NA
T > C	SNV	missense_variant	97547471	ANKRD36B	chr2	ENST00000438709:p.Asn189Ser/c.566A>G	NA	rs117209353	NA	NA
C > G	SNV	missense_variant	33989398	AMACR	chr5	ENST00000382085:p.Glu282Gln/c.844G>C	0.00777427	rs181341030	NA	MedGen:C1838979,OMIM:252010|MedGen:CN169374;Mitochondrial_complex_I_deficiency|-
A > G	SNV	missense_variant	97690264	LINC01125	chr2	ENST00000627399:p.Ile114Val/c.340A>G	NA	rs17028771	NA	NA
G > A	SNV	missense_variant	97701222	LINC01125	chr2	ENST00000627399:p.Ala195Thr/c.583G>A	NA	rs11680855	NA	NA
C > T	SNV	missense_variant	140788673	PCDHA1	chr5	ENST00000504120:p.Leu795Phe/c.2383C>T	0.00741943	rs373059383	NA	NA
A > C	SNV	missense_variant	147644908	JAKMIP2	chr5	ENST00000616793:p.Val342Gly/c.1025T>G	0.00860285	rs138203500	COSM1581095(1)	NA
T > C	SNV	synonymous_variant	35081122	ANKS1A	chr6	ENST00000360359:p.Pro891Pro/c.2673T>C	0.00773084	rs35455943	NA	NA
C > T	SNV	missense_variant	20171114	SLC18A1	chr8	ENST00000276373:p.Val283Ile/c.847G>A	0.00766554	rs200353170	NA	NA
T > C	SNV	missense_variant	30842144	TEX15	chr8	ENST00000256246:p.Thr2292Ala/c.6874A>G	0.00495373	rs191601589	NA	NA
G > T	SNV	missense_variant	21077768	IFNB1	chr9	ENST00000380232:p.Ser34Arg/c.102C>A	0.0057146	rs139262191	NA	NA
C > A	SNV	missense_variant	119242167	BRINP1	chr9	ENST00000265922:p.Lys153Asn/c.459G>T	0.00636077	rs149037826	NA	NA
C > T	SNV	missense_variant	14259421	SPON1	chr11	ENST00000576479:p.Thr545Met/c.1634C>T	0.00927287	rs116993571	NA	NA
C > T	SNV	missense_variant	71796111	FAM86C1	chr11	ENST00000359244:p.Thr119Ile/c.356C>T	0.00494095	rs150702586	COSM4200632(3)	NA
A > G	SNV	synonymous_variant	71796112	FAM86C1	chr11	ENST00000359244:p.Thr119Thr/c.357A>G	0.00508167	rs138882787	NA	NA
G > T	SNV	missense_variant	47978638	COL2A1	chr12	ENST00000380518:p.Pro952Thr/c.2854C>A	0.00849766	rs140740708	NA	NA
C > G	SNV	missense_variant	24607700	GZMH	chr14	ENST00000216338:p.Arg84Pro/c.251G>C	0.000697674	rs20545	NA	NA
T > C	SNV	missense_variant	130914698	ARHGEF4	chr2	ENST00000409359:p.Leu251Pro/c.752T>C	NA	rs6752724	NA	NA
C > T	SNV	synonymous_variant	75991571	TEN1	chr17	ENST00000397640:p.His66His/c.198C>T	0.00596112	rs10852767	COSM3755877(2)	NA
G > A	SNV	synonymous_variant	76007382	EVPL	chr17	ENST00000586740:p.Thr1963Thr/c.5889C>T	0.0061567	rs17886642	COSM3755878(1)	NA
G > A	SNV	synonymous_variant	76007724	EVPL	chr17	ENST00000586740:p.Ile1849Ile/c.5547C>T	0.00619835	rs7342882	COSM3755879(1)	NA
G > A	SNV	missense_variant	76007765	EVPL	chr17	ENST00000586740:p.Pro1836Ser/c.5506C>T	0.0061997	rs7342883	COSM3755880(1)	NA
G > A	SNV	synonymous_variant	76009395	EVPL	chr17	ENST00000586740:p.Ile1292Ile/c.3876C>T	0.00641653	rs7225323	COSM3764634(2)	NA
T > C	SNV	missense_variant	171976274	HAT1	chr2	ENST00000264108:p.Val314Ala/c.941T>C	NA	rs73976541	NA	NA
G > A	SNV	synonymous_variant	3753876	APBA3	chr19	ENST00000316757:p.Ile300Ile/c.900C>T	0.00779743	rs34868972	COSM3756705(1)	NA
G > A	SNV	synonymous_variant	38706096	ACTN4	chr19	ENST00000252699:p.Pro179Pro/c.537G>A	0.00385995	rs11553600	COSM3756760(1)	MedGen:C0333497,OMIM:603278|MedGen:CN169374;Focal_segmental_glomerulosclerosis_1|-
T > C	SNV	missense_variant	38737604	CAPN12	chr19	ENST00000328867:p.Thr334Ala/c.1000A>G	0.00378913	rs73038948	COSM439436(1)	NA
T > G	SNV	missense_variant	43996323	ZNF155	chr19	ENST00000407951:p.Ser167Ala/c.499T>G	0.00750326	rs147391627	NA	NA
A > T	SNV	missense_variant	33008666	BPIFB2	chr20	ENST00000170150:p.Lys31Met/c.92A>T	0.00508201	rs6088066	COSM3758516(1)	NA
G > A	SNV	missense_variant	49248220	ZNFX1	chr20	ENST00000396105:p.Arg1602Cys/c.4804C>T	0.00641514	rs181137609	NA	NA
C > T	SNV	synonymous_variant	44573830	KRTAP10-4	chr21	ENST00000400374:p.Ser24Ser/c.72C>T	0.00205693	rs371962927	NA	NA
C > T	SNV	synonymous_variant	1333624	TAS1R3	chr1	ENST00000339381:p.Leu573Leu/c.1719C>T	0.00568866	rs140035477	NA	NA
G > A	SNV	missense_variant	55217925	CLHC1	chr2	ENST00000401408:p.Thr84Ile/c.251C>T	0.00743088	rs151203280	NA	NA
G > A	SNV	missense_variant	71660641	DYSF	chr2	ENST00000410020:p.Val1665Ile/c.4993G>A	0.00962689	rs147056383	COSM3972338(4)	MedGen:CN169374;-
G > A	SNV	synonymous_variant	84906092	TMSB10	chr2	ENST00000233143:p.Glu25Glu/c.75G>A	0.00631121	rs7148	COSM4001766(1)	NA
G > C	SNV	splice_donor_variant+intron_variant	219279688	DNAJB2	chr2	ENST00000439026:c.-37+1G>C	NA	rs908197	NA	NA
A > C	SNV	missense_variant	38756807	SCN10A	chr3	ENST00000449082:p.Phe386Cys/c.1157T>G	0.00668696	rs78555408	NA	MedGen:C1142166,Orphanet:ORPHA130,SNOMED_CT:418818005;Brugada_syndrome
C > T	SNV	synonymous_variant	48574713	COL7A1	chr3	ENST00000328333:p.Pro2119Pro/c.6357G>A	0.00957354	rs142298581	NA	MedGen:C0079294,SNOMED_CT:254185007;Dystrophic_epidermolysis_bullosa
C > T	SNV	synonymous_variant	125450637	FAT4	chr4	ENST00000394329:p.Ala3207Ala/c.9621C>T	0.00783205	rs148558216	NA	NA
A > G	SNV	missense_variant	240966362	CROCC2	chr2	ENST00000443866:p.Ile1369Val/c.4105A>G	NA	rs12466789	NA	NA
C > T	SNV	missense_variant	93308547	WNK2	chr9	ENST00000297954:p.Ala2197Val/c.6590C>T	0.00405501	rs374287169	NA	NA
G > T	SNV	missense_variant	111516098	C11orf88	chr11	ENST00000332814:p.Lys109Asn/c.327G>T	0.00552168	rs182486763	NA	NA
C > T	SNV	synonymous_variant	12661888	GPR19	chr12	ENST00000540510:p.Ser187Ser/c.561G>A	0.0066326	rs61745296	NA	NA
G > T	SNV	missense_variant	54363808	GPR84	chr12	ENST00000267015:p.Ser15Tyr/c.44C>A	0.00860004	rs77767409	NA	NA
G > A	SNV	synonymous_variant	45225566	TMEM158	chr3	ENST00000503771:p.Thr154Thr/c.462C>T	0	rs33750	COSM4158049(3)	NA
T > C	SNV	missense_variant	31295920	HEATR5A	chr14	ENST00000543095:p.Lys1870Glu/c.5608A>G	0.00790118	rs61741258	NA	NA
C > T	SNV	synonymous_variant	2712806	PRSS27	chr16	ENST00000302641:p.Ser229Ser/c.687G>A	0.00792917	rs116945712	NA	NA
T > C	SNV	missense_variant	47283364	ITGB3	chr17	ENST00000559488:p.Leu59Pro/c.176T>C	0.00277294	rs5918	COSM4985691(1)	.|MedGen:C0027051,SNOMED_CT:22298006|MedGen:C0040015,OMIM:273800,Orphanet:ORPHA849,SNOMED_CT:32942005|MedGen:C0398648|MedGen:C0473780|MedGen:C2674640|MedGen:CN169374;PL(A1)/(A2)_ALLOANTIGEN_POLYMORPHISM|Myocardial_infarction|Glanzmann_thrombasthenia|Posttransfusion_purpura|Thrombocytopenia,_neonatal_alloimmune|Fracture,_hip,_susceptibility_to|-
T > C	SNV	missense_variant	62275508	KIAA1468	chr18	ENST00000587725:p.Ile997Thr/c.2990T>C	0.00757482	rs144971470	NA	NA
G > A	SNV	synonymous_variant	48432839	CCDC51	chr3	ENST00000395694:p.Leu269Leu/c.805C>T	NA	rs2279077	NA	NA
T > C	SNV	synonymous_variant	48467186	TREX1	chr3	ENST00000625293:p.Tyr232Tyr/c.696T>C	NA	rs11797	NA	MedGen:C0024145,Orphanet:ORPHA90280,SNOMED_CT:238928005|MedGen:C0796126,OMIM:225750|MedGen:C1860518,OMIM:192315;Chilblain_lupus_erythematosus|Aicardi_Goutieres_syndrome_1|Vasculopathy,_retinal,_with_cerebral_leukodystrophy
G > T	SNV	synonymous_variant	17460633	NXNL1	chr19	ENST00000301944:p.Ser79Ser/c.237C>A	0.00708988	rs185508084	COSM992796(1)	NA
G > A	SNV	synonymous_variant	62813232	OGFR	chr20	ENST00000290291:p.Ser539Ser/c.1617G>A	0.00303632	rs372675210	NA	NA
T > C	SNV	missense_variant	193324929	ATP13A5	chr3	ENST00000342358:p.Ile537Val/c.1609A>G	0.00560148	rs140058809	COSM149546(1)	NA
T > C	SNV	missense_variant	6862963	KIAA0232	chr4	ENST00000307659:p.Cys861Arg/c.2581T>C	0.00517356	rs144840805	NA	NA
G > C	SNV	synonymous_variant	172770785	DUSP1	chr5	ENST00000239223:p.Ala56Ala/c.168C>G	0.0015015	rs35578720	NA	NA
C > T	SNV	synonymous_variant	36291486	PNPLA1	chr6	ENST00000457797:p.Leu124Leu/c.372C>T	0.00614398	rs185312959	NA	Human_Phenotype_Ontology:HP:0007431,MedGen:C0079583;Congenital_ichthyosiform_erythroderma
C > T	SNV	missense_variant	63610493	SYNPR	chr3	ENST00000479198:p.Ala187Val/c.560C>T	0.0015311	rs182373972	NA	NA
T > C	SNV	synonymous_variant	19405966	CSGALNACT1	chr8	ENST00000332246:p.Gly471Gly/c.1413A>G	0.00880722	rs181623179	NA	NA
G > C	SNV	synonymous_variant	41933348	KAT6A	chr8	ENST00000265713:p.Val1624Val/c.4872C>G	0.00935653	rs2980901	NA	NA
G > A	SNV	missense_variant	49490824	RPL13A	chr19	ENST00000467825:p.Arg107His/c.320G>A	0.00766971	rs185398696	NA	NA
C > A	SNV	missense_variant+splice_region_variant	170818671	GAD1	chr2	ENST00000358196:p.Thr27Lys/c.80C>A	0.00853632	rs77655188	NA	NA
G > C	SNV	missense_variant	8753021	OXTR	chr3	ENST00000316793:p.Arg376Gly/c.1126C>G	0.00424421	rs35062132	NA	NA
G > T	SNV	missense_variant	160370553	C1QTNF2	chr5	ENST00000393975:p.Leu29Ile/c.85C>A	0.00970612	rs200514334	COSM5016784(1)	NA
T > C	SNV	missense_variant	121870713	TTLL11	chr9	ENST00000321582:p.Glu596Gly/c.1787A>G	0.00652934	rs140709315	NA	NA
T > C	SNV	missense_variant	6062968	VWF	chr12	ENST00000261405:p.Arg507Gly/c.1519A>G	0.0093188	rs189409574	NA	NA
A > G	SNV	synonymous_variant	69839159	KLHL1	chr13	ENST00000377844:p.Leu411Leu/c.1231T>C	0.00937709	rs41283972	NA	NA
C > T	SNV	missense_variant	2100458	PKD1	chr16	ENST00000262304:p.Arg3169Gln/c.9506G>A	0.00478833	rs375378535	NA	NA
C > T	SNV	missense_variant	2181441	CASKIN1	chr16	ENST00000343516:p.Asp643Asn/c.1927G>A	0.00756811	rs200132110	NA	NA
G > A	SNV	missense_variant	75636510	KARS	chr16	ENST00000564578:p.Ser115Leu/c.344C>T	0.00641723	rs181866651	NA	NA
G > T	SNV	synonymous_variant	20430791	SCARF2	chr22	ENST00000623402:p.Gly324Gly/c.972C>A	0.006687	rs77962729	NA	NA
C > T	SNV	synonymous_variant	8992917	SRGAP3	chr3	ENST00000383836:p.Gly849Gly/c.2547G>A	0.00733935	rs117520029	NA	NA
G > A	SNV	missense_variant	58517216	ACOX2	chr3	ENST00000302819:p.Arg614Cys/c.1840C>T	0.00782864	rs143133121	NA	NA
C > G	SNV	synonymous_variant	68059383	TMPRSS11F	chr4	ENST00000356291:p.Leu367Leu/c.1101G>C	0.0091354	rs75372399	NA	NA
T > G	SNV	missense_variant	184659424	PRIMPOL	chr4	ENST00000314970:p.Tyr89Asp/c.265T>G	0.00565463	rs200857997	NA	MedGen:C3809464,OMIM:615420;Myopia_22,_autosomal_dominant
A > C	SNV	synonymous_variant	127287456	RNF146	chr6	ENST00000368314:p.Pro281Pro/c.843A>C	0.00935494	rs182455312	NA	NA
C > T	SNV	missense_variant	143326338	TOP1MT	chr8	ENST00000329245:p.Ala123Thr/c.367G>A	0.00788301	rs200358794	NA	NA
G > A	SNV	missense_variant	130356113	HMCN2	chr9	ENST00000624552:p.Glu1760Lys/c.5278G>A	0.00978916	rs11244313	NA	NA
A > G	SNV	missense_variant	73426266	MSS51	chr10	ENST00000299432:p.Val205Ala/c.614T>C	0.00458615	rs201471180	NA	NA
G > A	SNV	missense_variant	65117181	ZNHIT2	chr11	ENST00000310597:p.Pro158Leu/c.473C>T	0.00788849	rs202046717	NA	NA
G > T	SNV	synonymous_variant	47844824	VDR	chr12	ENST00000550325:p.Arg452Arg/c.1356C>A	0.0082092	rs2229829	NA	NA
T > C	SNV	missense_variant	70562886	PTPRB	chr12	ENST00000334414:p.Ser1376Gly/c.4126A>G	0.00823412	rs186466118	NA	NA
G > A	SNV	synonymous_variant	20324003	GP2	chr16	ENST00000381362:p.Asp116Asp/c.348C>T	0.00989776	rs12930599	NA	NA
G > A	SNV	missense_variant	67184481	EXOC3L1	chr16	ENST00000563889:p.Leu651Phe/c.1951C>T	0.00598256	rs374241407	NA	NA
G > C	SNV	missense_variant	4818199	TICAM1	chr19	ENST00000248244:p.Ser60Cys/c.179C>G	0.00411907	rs201782115	NA	NA
C > G	SNV	synonymous_variant	40223619	CNTD2	chr19	ENST00000221818:p.Gly149Gly/c.447G>C	0.00594321	rs377464659	NA	NA
A > G	SNV	synonymous_variant	185789227	FSIP2	chr2	ENST00000343098:p.Lys786Lys/c.2358A>G	0.00696831	rs191655821	NA	NA
G > A	SNV	missense_variant	219547680	TMEM198	chr2	ENST00000344458:p.Arg114His/c.341G>A	0.00947894	rs143196218	COSM3045366(1)	NA
G > T	SNV	missense_variant	87264503	POU1F1	chr3	ENST00000344265:p.Thr101Asn/c.302C>A	0.00641514	rs201065285	COSM328923(1)	NA
G > A	SNV	synonymous_variant	10877297	GCM2	chr6	ENST00000379491:p.Ser62Ser/c.186C>T	0.00706829	rs141006427	NA	MedGen:C1832648,OMIM:146200,Orphanet:ORPHA2238;Hypoparathyroidism_familial_isolated
G > A	SNV	synonymous_variant	16326481	ATXN1	chr6	ENST00000244769:p.Ile610Ile/c.1830C>T	0.00619767	rs35525606	NA	NA
T > C	SNV	synonymous_variant	67074298	CSPP1	chr8	ENST00000262210:p.Leu52Leu/c.154T>C	0.00800762	rs150924296	NA	NA
G > A	SNV	missense_variant	97875417	CRYBG3	chr3	ENST00000389622:p.Gly1408Glu/c.4223G>A	NA	rs6782766	NA	NA
G > A	SNV	missense_variant	97876535	CRYBG3	chr3	ENST00000389622:p.Val1781Met/c.5341G>A	NA	rs6786354	NA	NA
G > A	SNV	splice_donor_variant+intron_variant	113293950	CFAP44	chr3	ENST00000461734:c.*63+2C>T	NA	rs810209	NA	NA
G > A	SNV	synonymous_variant	144397646	CPSF1	chr8	ENST00000616140:p.Asp742Asp/c.2226C>T	0.00916818	rs76611928	NA	NA
C > T	SNV	missense_variant	99818884	ABCC2	chr10	ENST00000370449:p.Ser789Phe/c.2366C>T	0.00831974	rs56220353	NA	NA
G > A	SNV	synonymous_variant	56641600	OR5AP2	chr11	ENST00000544374:p.Val281Val/c.843C>T	0.00657823	rs140622088	NA	NA
C > G	SNV	splice_donor_variant+intron_variant	126006716	SLC41A3	chr3	ENST00000504118:n.170+1G>C	NA	rs1044215	NA	NA
G > T	SNV	splice_donor_variant+intron_variant	130477140	COL6A5	chr3	ENST00000312481:c.*74+1G>T	NA	rs77746940	NA	NA
G > A	SNV	synonymous_variant	37403235	SRC	chr20	ENST00000373558:p.Glu495Glu/c.1485G>A	0.00914955	rs117899436	NA	NA
G > A	SNV	splice_donor_variant+intron_variant	149657502	WWTR1	chr3	ENST00000460517:c.-4+2C>T	NA	rs6783790	NA	NA
G > A	SNV	synonymous_variant	31192690	RNF185	chr22	ENST00000326132:p.Pro61Pro/c.183G>A	0.00728578	rs118153223	NA	NA
C > T	SNV	missense_variant	15651836	DDI2	chr1	ENST00000480945:p.Pro375Leu/c.1124C>T	0.00886255	rs150526409	COSM3677419(1)	NA
C > T	SNV	synonymous_variant	196569017	FBXO45	chr3	ENST00000311630:p.Ala11Ala/c.33C>T	0	rs576470291	NA	NA
C > A	SNV	synonymous_variant	53594546	GLIS1	chr1	ENST00000628545:p.Arg294Arg/c.882G>T	0.00706076	rs149681911	NA	NA
G > T	SNV	synonymous_variant	246855764	AHCTF1	chr1	ENST00000366508:p.Thr1475Thr/c.4425C>A	0.00642772	rs138747278	NA	NA
A > G	SNV	missense_variant	97908685	TMEM131	chr2	ENST00000186436:p.Leu88Pro/c.263T>C	0.00475232	rs535701294	NA	NA
C > T	SNV	missense_variant	52523905	STAB1	chr3	ENST00000321725:p.Ala2477Val/c.7430C>T	0.00868947	rs188353907	NA	NA
G > A	SNV	missense_variant	141245772	PCDHB15	chr5	ENST00000231173:p.Arg65Gln/c.194G>A	0.00799261	rs200663077	COSM1581404(1)	NA
C > T	SNV	missense_variant	120147858	COL14A1	chr8	ENST00000297848:p.Arg6Cys/c.16C>T	0.00772747	rs9642848	COSM1454550(1)	NA
G > A	SNV	synonymous_variant	136334501	GPSM1	chr9	ENST00000440944:p.Ala41Ala/c.123G>A	0.00968866	rs199980435	NA	NA
T > A	SNV	stop_lost	908790	WNK1	chr12	ENST00000530271:p.Ter2834Lysext*?/c.8500T>A	0.00157883	rs55650617	NA	NA
C > T	SNV	missense_variant	73981881	PF4	chr4	ENST00000296029:p.Val25Met/c.73G>A	0.00913121	rs116796864	NA	NA
G > A	SNV	synonymous_variant	113444534	ADPRHL1	chr13	ENST00000612156:p.Ile90Ile/c.270C>T	0.00739372	rs138609269	COSM3417392(3)	NA
G > C	SNV	synonymous_variant	104949853	AHNAK2	chr14	ENST00000333244:p.Leu1866Leu/c.5598C>G	0.00792411	rs143288785	NA	NA
C > T	SNV	missense_variant	83463842	FAM175A	chr4	ENST00000611288:p.Ser179Asn/c.536G>A	NA	rs10516689	NA	NA
A > G	SNV	missense_variant	84498125	NKX6-1	chr4	ENST00000295886:p.Leu35Pro/c.104T>C	0.00942285	rs201007716	NA	NA
T > C	SNV	synonymous_variant	65003140	MTFMT	chr15	ENST00000220058:p.Gln364Gln/c.1092A>G	0.00361674	rs4586374	COSM3999580(1)	MedGen:CN169374;-
C > A	SNV	synonymous_variant	29383171	NPIPB11	chr16	ENST00000524087:p.Leu587Leu/c.1761G>T	0.00248139	rs117441628	COSM4415350(1)	NA
G > C	SNV	synonymous_variant	19381935	MAPK7	chr17	ENST00000308406:p.Gly544Gly/c.1632G>C	0.00747713	rs563151919	NA	NA
A > G	SNV	start_lost	99435268	ADH7	chr4	ENST00000209665:p.Met1?/c.2T>C	0.00908693	rs150497747	COSM1580442(1)	NA
C > T	SNV	missense_variant	57615004	ZBP1	chr20	ENST00000371173:p.Ala129Thr/c.385G>A	0.00951397	rs141977359	COSM4099745(1)	NA
G > T	SNV	synonymous_variant	34615000	RCAN1	chr21	ENST00000313806:p.Gly4Gly/c.12C>A	0	rs529209258	NA	NA
C > T	SNV	missense_variant	188099102	TRIML2	chr4	ENST00000512729:p.Arg185His/c.554G>A	0.00750489	rs141454212	NA	NA
A > C	SNV	splice_donor_variant+intron_variant	144000382	GYPB	chr4	ENST00000504951:c.*215+1T>G	NA	rs539399981	COSN19767189	NA
T > C	SNV	missense_variant	99445817	USP45	chr6	ENST00000327681:p.Gln652Arg/c.1955A>G	0.00364878	rs112671344	NA	NA
C > A	SNV	missense_variant	99445822	USP45	chr6	ENST00000327681:p.Lys650Asn/c.1950G>T	0.00358191	rs112157723	NA	NA
T > A	SNV	stop_gained	99446136	USP45	chr6	ENST00000327681:p.Lys546*/c.1636A>T	0.00353799	rs189281869	NA	NA
A > G	SNV	splice_donor_variant+intron_variant	158171481	RP11-597D13.9	chr4	ENST00000503611:n.729+1A>G	NA	rs2881373	NA	NA
G > A	SNV	missense_variant	173391290	SCRG1	chr4	ENST00000296506:p.Pro42Leu/c.125C>T	0.00897032	rs2306465	NA	NA
T > C	SNV	synonymous_variant	122593594	DMBT1	chr10	ENST00000338354:p.Ser842Ser/c.2526T>C	0.00795229	rs11499283	COSM3675629(1)	NA
C > G	SNV	missense_variant	795818	ZDHHC11	chr5	ENST00000424784:p.Gly195Arg/c.583G>C	NA	rs1057011	NA	NA
C > T	SNV	stop_gained	795832	ZDHHC11	chr5	ENST00000424784:p.Trp190*/c.569G>A	NA	rs1057010	NA	NA
C > A	SNV	missense_variant	796047	ZDHHC11	chr5	ENST00000424784:p.Trp121Cys/c.363G>T	NA	rs114065565	COSN8871171	NA
C > A	SNV	splice_donor_variant+intron_variant	80205601	DIO2	chr14	ENST00000422005:c.*23+1G>T	0.00344081	rs77075531	NA	NA
C > T	SNV	synonymous_variant	183121922	LAMC1	chr1	ENST00000258341:p.Ser730Ser/c.2190C>T	0.00631052	rs140930364	COSM3803135(1)	NA
T > G	SNV	missense_variant	235734650	LYST	chr1	ENST00000389793:p.Lys2790Gln/c.8368A>C	0.0097204	rs138506576	COSM4592124(1)	MedGen:C0007965,OMIM:214500,Orphanet:ORPHA167,SNOMED_CT:111396008;Ch茅diak-Higashi_syndrome
T > G	SNV	synonymous_variant	54979338	ESM1	chr5	ENST00000381405:p.Pro183Pro/c.549A>C	0.00603786	rs149329131	NA	NA
A > G	SNV	missense_variant	43132823	PTK7	chr6	ENST00000471863:p.Tyr455Cys/c.1364A>G	0.00684425	rs12524680	NA	NA
G > A	SNV	synonymous_variant	44220164	CAMK2B	chr7	ENST00000395749:p.Arg633Arg/c.1899C>T	0.0093602	rs56387313	NA	NA
G > A	SNV	missense_variant+splice_region_variant	128880721	KCP	chr7	ENST00000610776:p.Arg1172Trp/c.3514C>T	NA	rs182119965	NA	NA
C > T	SNV	missense_variant	130199999	ST14	chr11	ENST00000278742:p.Thr619Met/c.1856C>T	0.00657966	rs200800812	NA	NA
G > A	SNV	missense_variant	88438187	ZNF469	chr16	ENST00000565624:p.Gly3573Arg/c.10717G>A	0.00726905	rs183149417	NA	NA
G > A	SNV	missense_variant	35339970	ZNF24	chr18	ENST00000261332:p.Leu143Phe/c.427C>T	0.00866202	rs148053646	NA	NA
C > T	SNV	missense_variant	10929587	C19orf52	chr19	ENST00000270502:p.Thr223Ile/c.668C>T	0.00797204	rs117203028	NA	NA
T > C	SNV	missense_variant	44477583	ZNF180	chr19	ENST00000221327:p.Thr300Ala/c.898A>G	0.00826356	rs73036497	NA	NA
G > A	SNV	missense_variant	22893750	IGLL5	chr22	ENST00000532223:p.Arg87Gln/c.260G>A	0.00503074	rs182236201	NA	NA
C > T	SNV	missense_variant	15743030	TMEM82	chr1	ENST00000375782:p.Arg58Trp/c.172C>T	0.0066886	rs41268336	COSM4142901(1)	NA
A > G	SNV	synonymous_variant	152312021	FLG	chr1	ENST00000368799:p.His955His/c.2865T>C	0.000288317	rs144437056	COSM5428054(1)	NA
G > A	SNV	missense_variant	228273394	OBSCN	chr1	ENST00000366707:p.Asp2037Asn/c.6109G>A	0.00779163	rs368579757	NA	NA
T > C	SNV	missense_variant	96761433	CNNM4	chr2	ENST00000377075:p.Met145Thr/c.434T>C	0.00696106	rs148129550	NA	MedGen:C1857588,OMIM:217080,Orphanet:ORPHA1021;Cone-rod_dystrophy_amelogenesis_imperfecta
C > T	SNV	missense_variant	238255792	PER2	chr2	ENST00000254657:p.Val729Ile/c.2185G>A	0.00924214	rs4429421	NA	NA
C > T	SNV	missense_variant	47661375	SMARCC1	chr3	ENST00000254480:p.Ala747Thr/c.2239G>A	0.00576651	rs201462120	NA	NA
G > C	SNV	missense_variant	48641380	CELSR3	chr3	ENST00000164024:p.Pro2990Arg/c.8969C>G	0.00865353	rs138606642	NA	NA
G > A	SNV	synonymous_variant	172311654	GALNTL6	chr4	ENST00000506823:p.Glu96Glu/c.288G>A	0.00370693	rs9312524	NA	NA
G > A	SNV	missense_variant	99193048	KPNA7	chr7	ENST00000327442:p.Leu203Phe/c.607C>T	0.00435308	rs146752157	NA	NA
G > A	SNV	synonymous_variant	55787014	TGS1	chr8	ENST00000260129:p.Glu372Glu/c.1116G>A	0.00815661	rs139281321	NA	NA
G > A	SNV	synonymous_variant	133376482	STKLD1	chr9	ENST00000371957:p.Gly3Gly/c.9G>A	0.00770839	rs201942089	NA	NA
G > A	SNV	synonymous_variant	34160960	ABTB2	chr11	ENST00000435224:p.Asn780Asn/c.2340C>T	0.0046841	rs374518748	NA	NA
T > C	SNV	synonymous_variant	67658704	DYRK2	chr12	ENST00000344096:p.Leu599Leu/c.1797T>C	0.00725753	rs80279715	NA	NA
T > C	SNV	synonymous_variant	141137213	PCDHB5	chr5	ENST00000231134:p.Gly593Gly/c.1779T>C	NA	rs246726	NA	NA
C > T	SNV	missense_variant	141137592	PCDHB5	chr5	ENST00000231134:p.Pro720Ser/c.2158C>T	NA	rs400562	NA	NA
C > T	SNV	missense_variant	141180333	PCDHB8	chr5	ENST00000239444:p.Leu767Phe/c.2299C>T	NA	rs2740583	NA	NA
T > C	SNV	missense_variant	141188034	PCDHB9	chr5	ENST00000316105:p.Val239Ala/c.716T>C	NA	rs11167743	NA	NA
A > C	SNV	missense_variant	12943801	CALR	chr19	ENST00000316448:p.Glu381Ala/c.1142A>C	0.0084893	rs143880510	NA	NA
C > T	SNV	missense_variant	56824507	PEG3	chr19	ENST00000326441:p.Arg50Gln/c.149G>A	0.00353415	rs117930727	NA	NA
C > T	SNV	synonymous_variant	36207144	EPB41L1	chr20	ENST00000636016:p.Ser495Ser/c.1485C>T	0.0076176	rs368491849	NA	NA
A > G	SNV	synonymous_variant	141303698	SLC25A2	chr5	ENST00000239451:p.Ala56Ala/c.168T>C	NA	rs11952797	NA	NA
C > G	SNV	missense_variant	141409837	PCDHGB6	chr5	ENST00000520790:p.Asn545Lys/c.1635C>G	0.00945747	rs182654621	NA	NA
G > A	SNV	synonymous_variant	43726557	GTSF1L	chr20	ENST00000373003:p.Asn46Asn/c.138C>T	0.00685006	rs147615369	COSM4581827(1)	NA
T > G	SNV	missense_variant	7820623	PER3	chr1	ENST00000377532:p.Val647Gly/c.1940T>G	0.00432072	rs10462020	NA	NA
A > G	SNV	missense_variant	7837073	PER3	chr1	ENST00000377532:p.His1158Arg/c.3473A>G	0.00419344	rs10462021	COSM3751396(1)	NA
G > A	SNV	synonymous_variant	216321919	USH2A	chr1	ENST00000307340:p.Cys536Cys/c.1608C>T	0.00685528	rs187380128	NA	MedGen:CN169374;-
C > T	SNV	missense_variant	150000595	HMGXB3	chr5	ENST00000613459:p.Pro51Leu/c.152C>T	NA	rs3812008	NA	NA
G > C	SNV	synonymous_variant	150000596	HMGXB3	chr5	ENST00000613459:p.Pro51Pro/c.153G>C	NA	rs3812009	NA	NA
G > A	SNV	synonymous_variant	96860701	SEMA4C	chr2	ENST00000305476:p.Leu809Leu/c.2427C>T	0.00701621	rs188750906	NA	NA
A > G	SNV	missense_variant	191685662	NABP1	chr2	ENST00000425611:p.Asn170Ser/c.509A>G	0.00348053	rs185388165	NA	NA
G > C	SNV	missense_variant	75783348	ZNF717	chr3	ENST00000477374:p.Phe5Leu/c.15C>G	0.00486417	rs376004492	NA	NA
A > G	SNV	synonymous_variant	127963298	KBTBD12	chr3	ENST00000405109:p.Pro534Pro/c.1602A>G	0.00259439	rs533223912	NA	NA
T > G	SNV	missense_variant	150871437	LRBA	chr4	ENST00000357115:p.Met759Leu/c.2275A>C	0.00996189	rs191118242	NA	NA
G > A	SNV	missense_variant	103415294	DCAF13	chr8	ENST00000297579:p.Ala102Thr/c.304G>A	0.00413673	rs558065658	NA	NA
G > A	SNV	synonymous_variant	33567153	ANKRD18B	chr9	ENST00000290943:p.Thr869Thr/c.2607G>A	0.00827753	rs141182994	NA	NA
C > T	SNV	missense_variant	36105199	RECK	chr9	ENST00000377966:p.Pro498Ser/c.1492C>T	0.00636215	rs78749972	NA	NA
A > G	SNV	missense_variant	128484031	ODF2	chr9	ENST00000434106:p.Ser361Gly/c.1081A>G	0.00615133	rs188210659	NA	NA
A > G	SNV	missense_variant	1313717	FOXQ1	chr6	ENST00000296839:p.Glu338Gly/c.1013A>G	0	rs992327	COSM4160185(4)	NA
A > G	SNV	missense_variant	28595891	WAC	chr10	ENST00000354911:p.Thr257Ala/c.769A>G	0.00625204	rs369793007	NA	NA
G > A	SNV	missense_variant	7727038	BMP6	chr6	ENST00000283147:p.Arg28Gln/c.83G>A	0	rs111588693	COSM1559754(5)	NA
A > C	SNV	missense_variant	16327678	ATXN1	chr6	ENST00000244769:p.His211Gln/c.633T>G	NA	rs59310777	NA	MedGen:CN169374;-
C > T	SNV	synonymous_variant	110640419	TCTN1	chr12	ENST00000397659:p.Leu294Leu/c.880C>T	0.00400489	rs371899538	NA	NA
C > T	SNV	synonymous_variant	121810440	SETD1B	chr12	ENST00000619791:p.Leu499Leu/c.1495C>T	0.00707591	rs182923294	NA	NA
C > T	SNV	splice_donor_variant+intron_variant	57580438	SLC35F4	chr14	ENST00000557254:c.*83+1G>A	NA	rs566006066	NA	NA
A > T	SNV	synonymous_variant	104950000	AHNAK2	chr14	ENST00000333244:p.Thr1817Thr/c.5451T>A	0.00272798	rs371400548	NA	NA
C > T	SNV	missense_variant	104992990	C14orf79	chr14	ENST00000547315:p.Leu248Phe/c.742C>T	0.00261431	rs181306438	NA	NA
A > C	SNV	synonymous_variant	32521930	HLA-DRB5	chr6	ENST00000374975:p.Gly115Gly/c.345T>G	0.00925697	rs41559714	COSM5485294(2)	NA
C > A	SNV	missense_variant	32521931	HLA-DRB5	chr6	ENST00000374975:p.Gly115Val/c.344G>T	0.00920697	rs41556512	COSM4593892(12)	NA
A > G	SNV	missense_variant	32521934	HLA-DRB5	chr6	ENST00000374975:p.Val114Ala/c.341T>C	0.0066879	rs1136778	COSM5453650(1)	NA
A > G	SNV	missense_variant	83263656	BNC1	chr15	ENST00000345382:p.Leu532Pro/c.1595T>C	0.00717625	rs149100994	NA	NA
C > T	SNV	synonymous_variant	8750490	ABAT	chr16	ENST00000569156:p.Asp89Asp/c.267C>T	0.00521909	rs199666932	NA	MedGen:C0342708,OMIM:613163,Orphanet:ORPHA2066,SNOMED_CT:237941007;Gamma-aminobutyric_acid_transaminase_deficiency
A > G	SNV	missense_variant	69124968	ABCA6	chr17	ENST00000284425:p.Met396Thr/c.1187T>C	0.00640547	rs200376492	COSM3727661(1)	NA
C > T	SNV	synonymous_variant	12318693	ZNF563	chr19	ENST00000293725:p.Thr444Thr/c.1332G>A	0.00353376	rs74729257	COSM296652(1)	NA
C > T	SNV	synonymous_variant	9544486	PAK5	chr20	ENST00000353224:p.Leu584Leu/c.1752G>A	0.000870133	rs55662767	NA	NA
G > A	SNV	missense_variant	36209753	EPB41L1	chr20	ENST00000636016:p.Arg832Gln/c.2495G>A	0.00745051	rs78442416	NA	MedGen:CN169374;-
T > C	SNV	missense_variant	35869770	SRPK1	chr6	ENST00000361690:p.Arg391Gly/c.1171A>G	0.00963466	rs141819656	NA	NA
C > A	SNV	missense_variant	39243929	PDGFB	chr22	ENST00000331163:p.Cys12Phe/c.35G>T	0.00881527	rs201522786	COSM1740765(1)	NA
G > A	SNV	synonymous_variant	9610579	TMEM201	chr1	ENST00000340381:p.Ser513Ser/c.1539G>A	0.00822855	rs182793432	NA	NA
T > C	SNV	missense_variant	156563288	IQGAP3	chr1	ENST00000361170:p.Asn215Ser/c.644A>G	0.00558782	rs139718277	NA	NA
G > A	SNV	missense_variant	197921554	LHX9	chr1	ENST00000367387:p.Gly210Ser/c.628G>A	0.00806364	rs200168581	COSM4599576(1)	NA
C > T	SNV	missense_variant	111742074	DOCK4	chr7	ENST00000445943:p.Arg1602Lys/c.4805G>A	0.00829545	rs3757650	NA	NA
T > C	SNV	missense_variant	117530999	CFTR	chr7	ENST00000003084:p.Ile125Thr/c.374T>C	0.00935596	rs141723617	NA	MedGen:C0010674,OMIM:219700,Orphanet:ORPHA586,SNOMED_CT:190905008;Cystic_fibrosis
C > T	SNV	missense_variant	142344103	TSNARE1	chr8	ENST00000520166:p.Arg203Gln/c.608G>A	0.00585284	rs202203762	NA	NA
G > A	SNV	missense_variant	83626697	IDNK	chr9	ENST00000533522:p.Val97Met/c.289G>A	0.00307856	rs188802382	NA	NA
G > T	SNV	synonymous_variant	73823468	CD109	chr6	ENST00000287097:p.Ala1391Ala/c.4173G>T	NA	rs2917887	NA	NA
G > A	SNV	missense_variant	130396053	HMCN2	chr9	ENST00000624552:p.Val3680Met/c.11038G>A	0.0059501	rs539203414	NA	NA
C > T	SNV	missense_variant	19876433	OR4K2	chr14	ENST00000298642:p.His56Tyr/c.166C>T	0.0098082	rs150958728	NA	NA
G > A	SNV	synonymous_variant	88479559	PTPN21	chr14	ENST00000328736:p.Leu624Leu/c.1872C>T	0.00924577	rs201862745	NA	NA
T > C	SNV	synonymous_variant	70058283	TLE3	chr15	ENST00000559929:p.Lys319Lys/c.957A>G	0.00815369	rs141545965	NA	NA
C > T	SNV	synonymous_variant	90629379	CRTC3	chr15	ENST00000268184:p.Asn371Asn/c.1113C>T	0.005056	rs186780519	NA	NA
G > C	SNV	splice_donor_variant+intron_variant	144836614	UTRN	chr6	ENST00000465299:n.241+1G>C	NA	rs3737260	NA	NA
T > C	SNV	missense_variant	149718157	AL358852.1	chr6	ENST00000623174:p.Leu156Pro/c.467T>C	NA	rs9767113	NA	NA
C > G	SNV	missense_variant	149718225	AL358852.1	chr6	ENST00000623174:p.Arg179Gly/c.535C>G	NA	rs2297932	NA	NA
C > T	SNV	synonymous_variant	12925167	FARSA	chr19	ENST00000588025:p.Ala323Ala/c.969G>A	0.00625494	rs77092376	NA	NA
G > A	SNV	missense_variant	154091185	OPRM1	chr6	ENST00000434900:p.Val386Ile/c.1156G>A	0.00995245	rs11575856	COSM3859812(1)	NA
T > C	SNV	missense_variant	159169702	FNDC1	chr6	ENST00000297267:p.Ser36Pro/c.106T>C	0	rs295332	COSM5480010(1)	NA
T > C	SNV	synonymous_variant	167340530	TTLL2	chr6	ENST00000239587:p.Ile210Ile/c.630T>C	0.00831793	rs145050819	NA	NA
G > C	SNV	missense_variant	43161079	TSPO	chr22	ENST00000337554:p.Glu70Asp/c.210G>C	0.00728657	rs199899658	NA	NA
A > C	SNV	splice_donor_variant+intron_variant	167382927	TCP10	chr6	ENST00000617120:c.27+1T>G	NA	rs9457321	NA	NA
G > C	SNV	missense_variant	12859830	PRAMEF2	chr1	ENST00000240189:p.Gly142Ala/c.425G>C	0.00309951	rs376055356	NA	NA
C > T	SNV	synonymous_variant	20682761	KIF17	chr1	ENST00000247986:p.Leu785Leu/c.2355G>A	0.00636146	rs116783305	NA	NA
G > A	SNV	splice_acceptor_variant+intron_variant	4984909	RBAK-RBAKDN	chr7	ENST00000407184:c.-210-1G>A	NA	rs9689983	NA	NA
G > C	SNV	missense_variant	159313994	OR10J3	chr1	ENST00000332217:p.Ile222Met/c.666C>G	0.00663476	rs74762977	NA	NA
A > G	SNV	missense_variant+splice_region_variant	6643823	ZNF316	chr7	ENST00000382252:p.Glu156Gly/c.467A>G	NA	rs2253869	NA	NA
G > A	SNV	synonymous_variant	6652343	ZNF316	chr7	ENST00000382252:p.Glu249Glu/c.747G>A	NA	rs117515622	NA	NA
C > T	SNV	missense_variant	6652474	ZNF316	chr7	ENST00000382252:p.Thr293Ile/c.878C>T	NA	rs3735302	NA	NA
T > C	SNV	missense_variant	6652974	ZNF316	chr7	ENST00000382252:p.Ser460Pro/c.1378T>C	NA	rs1474419	COSN20089749	NA
A > G	SNV	missense_variant	186668772	ITGAV	chr2	ENST00000261023:p.Asn815Ser/c.2444A>G	0.00310728	rs61757099	COSM5505141(1)	NA
G > A	SNV	missense_variant	240933264	CROCC2	chr2	ENST00000443866:p.Arg462Gln/c.1385G>A	0.00729245	rs576653762	COSM5480447(1)	NA
A > G	SNV	missense_variant	27130315	HOXA4	chr7	ENST00000360046:p.Leu140Pro/c.419T>C	0	rs10251056	COSM4162119(1)	NA
C > T	SNV	missense_variant	73600377	SLC17A5	chr6	ENST00000355773:p.Val442Ile/c.1324G>A	0.0068508	rs74360232	NA	MedGen:CN169374|MedGen:CN517202;-|not_provided
C > T	SNV	synonymous_variant	43608280	STK17A	chr7	ENST00000319357:p.Asp148Asp/c.444C>T	0.00784228	rs11555026	NA	NA
A > G	SNV	synonymous_variant	43624599	STK17A	chr7	ENST00000319357:p.Glu334Glu/c.1002A>G	0.00778104	rs10233697	NA	NA
T > C	SNV	missense_variant	48018555	SUN3	chr7	ENST00000412142:p.His31Arg/c.92A>G	0	rs1915963	NA	NA
T > G	SNV	splice_donor_variant+intron_variant	86257020	AGBL1	chr15	ENST00000441037:c.901+2T>G	0.00608667	rs138185152	NA	NA
A > G	SNV	missense_variant	64977028	ZNF117	chr7	ENST00000610793:p.Leu344Ser/c.1031T>C	NA	rs4607487	NA	NA
C > T	SNV	stop_gained	72728896	TYW1B	chr7	ENST00000620995:p.Trp373*/c.1118G>A	NA	rs3015858	NA	NA
A > C	SNV	missense_variant	72728899	TYW1B	chr7	ENST00000620995:p.Leu372Trp/c.1115T>G	NA	rs117110249	NA	NA
A > G	SNV	synonymous_variant	72728900	TYW1B	chr7	ENST00000620995:p.Leu372Leu/c.1114T>C	NA	rs2960999	NA	NA
G > A	SNV	missense_variant	56480762	ANKFN1	chr17	ENST00000566473:p.Glu682Lys/c.2044G>A	0.00679643	rs185177219	NA	NA
T > C	SNV	synonymous_variant	73303936	NSUN5	chr7	ENST00000310326:p.Ala345Ala/c.1035A>G	NA	rs11544043	NA	NA
A > G	SNV	synonymous_variant	73340643	FKBP6	chr7	ENST00000252037:p.Leu198Leu/c.594A>G	NA	rs56301507	NA	NA
C > T	SNV	missense_variant	75073650	RCC1L	chr7	ENST00000610322:p.Gly30Arg/c.88G>A	NA	rs6955671	NA	NA
G > A	SNV	synonymous_variant	899474	R3HDM4	chr19	ENST00000361574:p.His223His/c.669C>T	0.0040863	rs139623634	NA	NA
T > G	SNV	missense_variant	75442223	POM121C	chr7	ENST00000607367:p.Gln166Pro/c.497A>C	NA	rs2077267	NA	NA
G > T	SNV	missense_variant	75494199	SPDYE5	chr7	ENST00000455862:p.Gly51Val/c.152G>T	NA	rs6947307	NA	NA
A > T	SNV	missense_variant	1044368	AGRN	chr1	ENST00000379370:p.Glu728Val/c.2183A>T	0.00419436	rs113288277	NA	MedGen:C3808739,OMIM:615120|MedGen:CN169374;Myasthenic_syndrome,_congenital,_8|-
T > C	SNV	splice_donor_variant+intron_variant	86644973	GRM3	chr7	ENST00000421579:c.-141+2T>C	NA	rs274624	COSN14781070	NA
T > C	SNV	splice_acceptor_variant+intron_variant	99672916	CYP3A5	chr7	ENST00000339843:c.*467-1A>G	NA	rs776746	NA	NA
C > T	SNV	missense_variant	74262196	SLC4A5	chr2	ENST00000346834:p.Ser251Asn/c.752G>A	0.0045025	rs17009792	COSM443216(2)	NA
G > A	SNV	synonymous_variant	100952439	MUC3A	chr7	ENST00000379458:p.Ser220Ser/c.660G>A	NA	rs28379747	NA	NA
A > C	SNV	missense_variant	100952788	MUC3A	chr7	ENST00000379458:p.Thr337Pro/c.1009A>C	NA	rs4729627	NA	NA
C > T	SNV	missense_variant	208350930	PIKFYVE	chr2	ENST00000264380:p.Ala1865Val/c.5594C>T	0.00701316	rs137922460	NA	MedGen:C1562113,OMIM:121850,Orphanet:ORPHA98970,SNOMED_CT:417183007;Fleck_corneal_dystrophy
A > G	SNV	missense_variant	100958744	MUC3A	chr7	ENST00000379458:p.His2322Arg/c.6965A>G	NA	rs74836112	NA	NA
T > C	SNV	synonymous_variant	100959051	MUC3A	chr7	ENST00000379458:p.Pro2424Pro/c.7272T>C	NA	rs10248095	NA	NA
T > C	SNV	synonymous_variant	143209597	USP38	chr4	ENST00000307017:p.Asn479Asn/c.1437T>C	0.00849688	rs7670426	NA	NA
A > G	SNV	missense_variant	186618121	FAT1	chr4	ENST00000614102:p.Leu2824Pro/c.8471T>C	0.00728749	rs144689051	NA	NA
T > A	SNV	missense_variant	30452327	NOD1	chr7	ENST00000222823:p.Met364Leu/c.1090A>T	0.00948126	rs55808235	NA	NA
C > A	SNV	missense_variant	12137207	USP17L2	chr8	ENST00000333796:p.Lys518Asn/c.1554G>T	0.00735965	rs199935289	NA	NA
G > A	SNV	missense_variant	12137523	USP17L2	chr8	ENST00000333796:p.Pro413Leu/c.1238C>T	0.00736149	rs200644340	NA	NA
G > A	SNV	synonymous_variant	22584827	PDLIM2	chr8	ENST00000308354:p.Gln334Gln/c.1002G>A	0.00826446	rs117932714	NA	NA
C > T	SNV	missense_variant	21733775	MLLT10	chr10	ENST00000307729:p.Thr835Ile/c.2504C>T	0.00860285	rs139953205	NA	NA
T > C	SNV	missense_variant	104949024	AHNAK2	chr14	ENST00000333244:p.Asn2143Asp/c.6427A>G	0.00207888	rs199550173	NA	NA
A > G	SNV	synonymous_variant	65102115	UBAP1L	chr15	ENST00000559089:p.Pro230Pro/c.690T>C	0	rs140286289	NA	NA
G > A	SNV	synonymous_variant	574149	PIGQ	chr16	ENST00000026218:p.Pro25Pro/c.75G>A	0.00487084	rs56293456	NA	MedGen:C0014544,Orphanet:ORPHA166463;Seizure_Disorders
G > A	SNV	missense_variant	574396	PIGQ	chr16	ENST00000026218:p.Glu108Lys/c.322G>A	0.00475391	rs200388707	NA	MedGen:C0014544,Orphanet:ORPHA166463;Seizure_Disorders
C > T	SNV	missense_variant	581294	PIGQ	chr16	ENST00000443147:p.Arg557Cys/c.1669C>T	0.00592974	rs141099606	NA	NA
T > C	SNV	synonymous_variant	100959888	MUC3A	chr7	ENST00000379458:p.Phe2703Phe/c.8109T>C	NA	rs9691167	NA	NA
G > A	SNV	missense_variant	582284	PIGQ	chr16	ENST00000321878:p.Gly523Asp/c.1568G>A	0.00470694	rs117537178	NA	MedGen:C0014544,Orphanet:ORPHA166463;Seizure_Disorders
G > A	SNV	missense_variant	2228412	E4F1	chr16	ENST00000562589:p.Ser92Asn/c.275G>A	0.00560575	rs191847193	NA	NA
G > T	SNV	missense_variant	2968447	PKMYT1	chr16	ENST00000431515:p.Thr526Lys/c.1577C>A	0.00986779	rs80001233	NA	NA
G > A	SNV	missense_variant	2973425	PKMYT1	chr16	ENST00000382240:p.Thr435Ile/c.1304C>T	0.00937855	rs150117869	NA	NA
G > T	SNV	missense_variant	2282662	SMG6	chr17	ENST00000263073:p.Ser882Arg/c.2646C>A	0.00516473	rs191133452	NA	NA
C > T	SNV	synonymous_variant	100960122	MUC3A	chr7	ENST00000379458:p.Ser2781Ser/c.8343C>T	NA	rs9691900	NA	NA
G > A	SNV	missense_variant	35747864	GAS2L2	chr17	ENST00000604641:p.Arg273Cys/c.817C>T	0.00788558	rs140842796	NA	NA
A > G	SNV	missense_variant	69302876	ABCA5	chr17	ENST00000392676:p.Phe321Leu/c.961T>C	0.00891686	rs201944918	NA	NA
G > A	SNV	missense_variant	69309378	ABCA5	chr17	ENST00000392676:p.Ser118Phe/c.353C>T	0.00862169	rs199888749	NA	NA
C > T	SNV	missense_variant	14763746	ANKRD30B	chr18	ENST00000358984:p.Thr294Met/c.881C>T	0.00417362	rs149039636	COSM4802338(2)	NA
C > G	SNV	missense_variant	52950007	ZNF816	chr19	ENST00000357666:p.Glu590Gln/c.1768G>C	0.00886255	rs61740548	NA	NA
G > T	SNV	synonymous_variant	46357726	SLC35C2	chr20	ENST00000317734:p.Ile85Ile/c.255C>A	0.00668696	rs2295719	NA	NA
C > T	SNV	missense_variant	25763265	MYO18B	chr22	ENST00000407587:p.Ser25Leu/c.74C>T	0.00706833	rs79294358	COSM3405560(2)	NA
C > G	SNV	synonymous_variant	206479084	IKBKE	chr1	ENST00000581977:p.Pro378Pro/c.1134C>G	0.0055483	rs2297542	NA	NA
C > T	SNV	synonymous_variant	11669545	NTSR2	chr2	ENST00000306928:p.Thr195Thr/c.585G>A	0.00608912	rs200649974	NA	NA
C > G	SNV	missense_variant	69519010	AAK1	chr2	ENST00000409085:p.Ala481Pro/c.1441G>C	0.00972622	rs76509206	COSM4414335(1)	NA
C > T	SNV	missense_variant	231710258	PTMA	chr2	ENST00000410064:p.Ala27Val/c.80C>T	0.00630372	rs529922380	NA	NA
C > T	SNV	synonymous_variant	184345598	FAM131A	chr3	ENST00000418281:p.Val241Val/c.723C>T	0.00467914	rs117550628	NA	NA
A > G	SNV	missense_variant	73885931	ARHGEF28	chr5	ENST00000437974:p.Asn1046Ser/c.3137A>G	0.00436242	rs200651003	NA	NA
T > A	SNV	synonymous_variant	115271549	CCDC112	chr5	ENST00000379611:p.Thr332Thr/c.996A>T	0.0071577	rs141205772	COSM4003257(1)	NA
G > A	SNV	missense_variant	41771350	FRS3	chr6	ENST00000259748:p.Arg250Trp/c.748C>T	0.00603786	rs200303747	NA	NA
T > C	SNV	synonymous_variant	149945442	ULBP2	chr6	ENST00000367351:p.Pro73Pro/c.219T>C	0.0055375	rs1555697	COSM5428510(3)	NA
T > C	SNV	synonymous_variant	7572826	MIOS	chr7	ENST00000340080:p.Asn117Asn/c.351T>C	0.00717544	rs192552962	NA	NA
A > G	SNV	missense_variant	48198354	ABCA13	chr7	ENST00000435803:p.His94Arg/c.281A>G	0.00133601	rs371923205	NA	NA
G > T	SNV	missense_variant	69296172	MYEOV	chr11	ENST00000308946:p.Arg241Leu/c.722G>T	0.00598151	rs117633210	NA	NA
C > G	SNV	missense_variant	100992398	MUC12	chr7	ENST00000379442:p.Thr755Ser/c.2264C>G	NA	rs10953314	NA	NA
A > T	SNV	missense_variant	26215274	RNF6	chr13	ENST00000346166:p.Val203Glu/c.608T>A	0.00679569	rs7990167	NA	NA
C > T	SNV	synonymous_variant	26219491	RNF6	chr13	ENST00000346166:p.Arg53Arg/c.159G>A	0.00679569	rs61753154	NA	NA
G > A	SNV	synonymous_variant	4672921	PELP1	chr17	ENST00000301396:p.Pro740Pro/c.2220C>T	0.0025621	rs147763003	NA	NA
G > A	SNV	synonymous_variant	102273376	CUX1	chr7	ENST00000437600:p.Ala422Ala/c.1266G>A	NA	rs813000	NA	NA
G > A	SNV	missense_variant	36172545	MAP7D1	chr1	ENST00000373151:p.Arg181Gln/c.542G>A	0.00619789	rs117018122	NA	NA
G > A	SNV	missense_variant	222629906	MIA3	chr1	ENST00000344922:p.Ala896Thr/c.2686G>A	0.00457232	rs151099610	NA	NA
G > A	SNV	synonymous_variant	72195368	MAP1B	chr5	ENST00000296755:p.Lys671Lys/c.2013G>A	0.00883953	rs186623571	NA	NA
G > T	SNV	missense_variant	22162428	RAPGEF5	chr7	ENST00000344041:p.Pro313His/c.938C>A	0.00556855	rs28716840	NA	NA
C > T	SNV	synonymous_variant	22162493	RAPGEF5	chr7	ENST00000344041:p.Pro291Pro/c.873G>A	0.00556793	rs41273957	NA	NA
G > A	SNV	missense_variant	93343906	MYOF	chr10	ENST00000359263:p.Arg1426Trp/c.4276C>T	0.00923351	rs115337638	NA	NA
T > A	SNV	missense_variant	121965375	NSMCE4A	chr10	ENST00000369023:p.Ile222Leu/c.664A>T	0.00485278	rs148221460	NA	NA
G > A	SNV	missense_variant	130733862	KLF14	chr7	ENST00000583337:p.Pro58Ser/c.172C>T	NA	rs111400400	NA	NA
G > T	SNV	missense_variant	130733894	KLF14	chr7	ENST00000583337:p.Pro47Gln/c.140C>A	NA	rs1254101452	NA	NA
T > C	SNV	missense_variant	4601093	TRIM68	chr11	ENST00000300747:p.Ile281Val/c.841A>G	0.0034794	rs146230036	NA	NA
G > T	SNV	missense_variant	19872299	GPRC5B	chr16	ENST00000535671:p.Leu183Ile/c.547C>A	0.00306032	rs200345676	NA	NA
G > A	SNV	stop_gained	8370066	KRBA2	chr17	ENST00000331336:p.Arg183*/c.547C>T	0.00608894	rs202118881	NA	NA
T > C	SNV	missense_variant	7639937	STXBP2	chr19	ENST00000612033:p.Cys9Arg/c.25T>C	0.00631785	rs576033137	NA	NA
C > T	SNV	synonymous_variant	47802477	TPRX1	chr19	ENST00000535759:p.Pro275Pro/c.825G>A	0.00746544	rs77880834	COSM5032984(1)	NA
A > G	SNV	splice_acceptor_variant+intron_variant	149833805	SSPO	chr7	ENST00000465639:n.3307-2A>G	NA	rs6960187	NA	NA
G > A	SNV	synonymous_variant	55715180	NLRP9	chr19	ENST00000332836:p.Ser792Ser/c.2376C>T	0.00707291	rs187148167	NA	NA
G > A	SNV	synonymous_variant	18910350	IFFO2	chr1	ENST00000455833:p.Ser480Ser/c.1440C>T	0.00759964	rs61752549	NA	NA
G > T	SNV	missense_variant	10608261	RP1L1	chr8	ENST00000382483:p.Ala1946Glu/c.5837C>A	NA	rs11785822	NA	MedGen:C3150833,OMIM:613587,Orphanet:ORPHA247834;Occult_macular_dystrophy
A > T	SNV	missense_variant	39368154	MACF1	chr1	ENST00000567887:p.Asn4297Tyr/c.12889A>T	0.00641723	rs145646053	NA	NA
G > A	SNV	synonymous_variant	219504088	GMPPA	chr2	ENST00000373917:p.Leu165Leu/c.495G>A	0.00766554	rs181901772	NA	NA
G > A	SNV	synonymous_variant	132628399	ACAD11	chr3	ENST00000264990:p.Ser337Ser/c.1011C>T	0.00757493	rs200499207	NA	NA
C > T	SNV	missense_variant	28957008	TRIL	chr7	ENST00000539664:p.Ala347Thr/c.1039G>A	0.00503778	rs3735561	NA	NA
C > T	SNV	missense_variant	27659338	SCARA3	chr8	ENST00000301904:p.His390Tyr/c.1168C>T	0.00690518	rs199780172	NA	NA
C > T	SNV	synonymous_variant	75798344	DGAT2	chr11	ENST00000228027:p.Phe309Phe/c.927C>T	0.00782864	rs143158001	NA	NA
G > A	SNV	synonymous_variant	30666223	IPO8	chr12	ENST00000256079:p.Thr391Thr/c.1173C>T	0.00596134	rs2304627	NA	NA
G > T	SNV	missense_variant	54644920	DCD	chr12	ENST00000456047:p.Ala106Asp/c.317C>A	0.00301418	rs7301225	COSN15629714	NA
G > A	SNV	synonymous_variant	108912577	SVOP	chr12	ENST00000610966:p.His535His/c.1605C>T	0.00511794	rs117526594	NA	NA
C > A	SNV	missense_variant	27270997	RASL11A	chr13	ENST00000241463:p.Ser18Tyr/c.53C>A	0.0059106	rs200948138	NA	NA
C > T	SNV	missense_variant	72954478	DCAF4	chr14	ENST00000358377:p.Leu334Phe/c.1000C>T	0.00967707	rs17856583	NA	NA
G > A	SNV	missense_variant	48992293	SECISBP2L	chr15	ENST00000559471:p.Ser1086Leu/c.3257C>T	0.00792696	rs140688864	NA	NA
G > A	SNV	missense_variant	7709624	RBFOX1	chr16	ENST00000547372:p.Ala462Thr/c.1384G>A	0.00393928	rs529051729	NA	NA
G > A	SNV	synonymous_variant	48040115	ZBTB7C	chr18	ENST00000535628:p.Tyr331Tyr/c.993C>T	0.00910387	rs73953657	NA	NA
G > A	SNV	missense_variant	23313009	BCR	chr22	ENST00000305877:p.Ala1149Thr/c.3445G>A	0.00258331	rs200099830	NA	NA
C > T	SNV	synonymous_variant	17438491	RCC2	chr1	ENST00000375433:p.Ala8Ala/c.24G>A	0.00347107	rs367812955	NA	NA
C > G	SNV	missense_variant	100499372	CDC14A	chr1	ENST00000361544:p.Ala622Gly/c.1865C>G	0.00931271	rs188557928	NA	NA
C > T	SNV	synonymous_variant	13600309	BOD1L1	chr4	ENST00000040738:p.Ala2197Ala/c.6591G>A	0.00924617	rs141423399	NA	NA
C > T	SNV	synonymous_variant	141421347	PCDHGA11	chr5	ENST00000398587:p.Thr40Thr/c.120C>T	0.00871351	rs147068995	NA	NA
G > A	SNV	missense_variant	141432287	PCDHGA12	chr5	ENST00000252085:p.Asp510Asn/c.1528G>A	0.00869849	rs189131107	NA	NA
C > T	SNV	synonymous_variant	169241876	THBS2	chr6	ENST00000366787:p.Ser259Ser/c.777G>A	0.00806012	rs61730651	COSM3761672(1)	NA
A > G	SNV	synonymous_variant	139988737	TRAPPC9	chr8	ENST00000389328:p.Gly1031Gly/c.3093T>C	NA	rs2614718	NA	NA
G > A	SNV	missense_variant	865561	TSPAN4	chr11	ENST00000409531:p.Gly146Ser/c.436G>A	0.00463367	rs199886265	NA	NA
C > T	SNV	splice_acceptor_variant+intron_variant	141494938	MROH5	chr8	ENST00000430863:c.409-1G>A	NA	rs6578193	NA	NA
G > A	SNV	missense_variant	18242715	SAA2	chr11	ENST00000528349:p.Ala112Val/c.335C>T	0.00414225	rs141554030	NA	NA
T > C	SNV	synonymous_variant	142875360	CYP11B1	chr8	ENST00000519285:p.Gly36Gly/c.108A>G	0.00628728	rs56715454	COSN19760571	NA
T > G	SNV	missense_variant	143213308	GPIHBP1	chr8	ENST00000622500:p.Phe14Cys/c.41T>G	NA	rs11538389	NA	NA
G > A	SNV	synonymous_variant	307844	KDM5A	chr12	ENST00000399788:p.Cys1180Cys/c.3540C>T	0.00378282	rs148769146	NA	NA
T > C	SNV	synonymous_variant	144289233	BOP1	chr8	ENST00000569669:p.Glu57Glu/c.171A>G	NA	rs7836723	NA	NA
C > T	SNV	missense_variant	144355665	FBXL6	chr8	ENST00000331890:p.Gly496Ser/c.1486G>A	NA	rs114720164	NA	NA
A > T	SNV	missense_variant	122582903	KNTC1	chr12	ENST00000333479:p.Met1061Leu/c.3181A>T	0.00869759	rs148237388	NA	NA
A > G	SNV	missense_variant+splice_region_variant	144415811	SLC39A4	chr8	ENST00000301305:p.Met158Thr/c.473T>C	NA	rs886062750	NA	NA
A > G	SNV	synonymous_variant	144424239	VPS28	chr8	ENST00000377348:p.Arg144Arg/c.432T>C	NA	rs2928378	NA	NA
C > T	SNV	synonymous_variant	31279235	TSHZ3	chr19	ENST00000240587:p.Pro186Pro/c.558G>A	0.0034254	rs139408497	COSM298561(1)	NA
T > A	SNV	missense_variant	75867346	PPEF2	chr4	ENST00000286719:p.Ser575Cys/c.1723A>T	0.00500381	rs17000961	NA	NA
C > T	SNV	missense_variant	75867411	PPEF2	chr4	ENST00000286719:p.Arg553Lys/c.1658G>A	0.0050098	rs34155925	NA	NA
C > T	SNV	missense_variant	113145951	ANK2	chr4	ENST00000511380:p.Thr28Ile/c.83C>T	0.00390253	rs118148584	NA	NA
G > C	SNV	missense_variant	70858014	SMAP1	chr6	ENST00000370455:p.Ala352Pro/c.1054G>C	0.00751388	rs117107973	NA	NA
T > C	SNV	missense_variant	132938712	CFAP46	chr10	ENST00000368586:p.Gln138Arg/c.413A>G	0.00396955	rs200709632	NA	NA
G > A	SNV	synonymous_variant	92652963	RIN3	chr14	ENST00000216487:p.Thr638Thr/c.1914G>A	0.00261296	rs190953824	COSM2252049(1)	NA
C > T	SNV	splice_donor_variant+intron_variant	35829393	TMEM8B	chr9	ENST00000439587:c.-928+2C>T	NA	rs2381409	NA	NA
G > A	SNV	missense_variant	52554226	ZNF808	chr19	ENST00000359798:p.Ser437Asn/c.1310G>A	0.00810135	rs61746334	COSM3757139(1)	NA
G > A	SNV	missense_variant	102479240	SLC9A4	chr2	ENST00000295269:p.Val220Met/c.658G>A	0.00712421	rs182965523	NA	NA
A > G	SNV	missense_variant	76175237	PCSK5	chr9	ENST00000376767:p.Lys670Glu/c.2008A>G	NA	rs4281168	COSM5479763(1)	NA
G > T	SNV	missense_variant	89001675	S1PR3	chr9	ENST00000358157:p.Gly159Trp/c.475G>T	0.00864506	rs56368313	COSM238561(3)	NA
A > G	SNV	synonymous_variant	62746964	NKAIN3	chr8	ENST00000523211:p.Val102Val/c.306A>G	0.00823412	rs183693168	NA	NA
G > A	SNV	synonymous_variant	33443857	AQP3	chr9	ENST00000297991:p.Leu48Leu/c.144C>T	0.00913739	rs115867370	COSM5461089(1)	NA
C > T	SNV	synonymous_variant	134048380	BRD3	chr9	ENST00000303407:p.Ser263Ser/c.789G>A	0.00508175	rs199892644	NA	NA
G > A	SNV	missense_variant	557694	B4GALNT3	chr12	ENST00000266383:p.Val823Ile/c.2467G>A	0.00738943	rs139446381	NA	NA
G > C	SNV	missense_variant	48931447	CCDC65	chr12	ENST00000266984:p.Gln488His/c.1464G>C	0.00829678	rs138979207	NA	NA
G > T	SNV	synonymous_variant	30053775	EFCAB5	chr17	ENST00000394835:p.Gly607Gly/c.1821G>T	0.00828883	rs143904791	NA	NA
A > G	SNV	splice_acceptor_variant+intron_variant	128632018	SPTAN1	chr9	ENST00000636939:n.78-2A>G	NA	rs10760569	NA	NA
G > A	SNV	synonymous_variant	7619805	XAB2	chr19	ENST00000358368:p.Pro816Pro/c.2448C>T	0.00636631	rs201993769	NA	NA
G > A	SNV	synonymous_variant	130265917	HMCN2	chr9	ENST00000624552:p.Ala12Ala/c.36G>A	NA	rs12336285	NA	NA
A > G	SNV	missense_variant	130365695	HMCN2	chr9	ENST00000624552:p.His2157Arg/c.6470A>G	NA	rs4066676	NA	NA
G > T	SNV	missense_variant	130365940	HMCN2	chr9	ENST00000624552:p.Arg2189Ser/c.6567G>T	NA	rs4579578	NA	NA
C > T	SNV	missense_variant	130370994	HMCN2	chr9	ENST00000624552:p.Pro2366Leu/c.7097C>T	NA	rs11243875	NA	NA
C > G	SNV	missense_variant	130376549	HMCN2	chr9	ENST00000624552:p.Ala2650Gly/c.7949C>G	NA	rs7864096	NA	NA
T > C	SNV	synonymous_variant	130376599	HMCN2	chr9	ENST00000624552:p.Leu2667Leu/c.7999T>C	NA	rs11244043	NA	NA
T > C	SNV	synonymous_variant	130388536	HMCN2	chr9	ENST00000624552:p.Pro3172Pro/c.9516T>C	NA	rs7849839	NA	NA
T > C	SNV	synonymous_variant	131558076	RP11-40A7.2	chr9	ENST00000636672:p.Gly222Gly/c.666T>C	NA	rs4740167	NA	NA
C > A	SNV	missense_variant	114093793	SYT6	chr1	ENST00000610222:p.Arg509Leu/c.1526G>T	0.0075601	rs200158005	NA	NA
G > A	SNV	missense_variant	197344292	CRB1	chr1	ENST00000367400:p.Glu222Lys/c.664G>A	0.00924214	rs114846212	COSM4415483(1)	MeSH:D057130,MedGen:C0339527,Orphanet:ORPHA65,SNOMED_CT:193413001|MedGen:C1868310,OMIM:172870,Orphanet:ORPHA251295|MedGen:CN239466;Leber_congenital_amaurosis|Pigmented_paravenous_chorioretinal_atrophy|Retinitis_Pigmentosa,_Recessive
A > G	SNV	synonymous_variant	133205359	OBP2B	chr9	ENST00000372032:p.Pro211Pro/c.633T>C	NA	rs1052517	NA	NA
G > A	SNV	synonymous_variant	207767486	FZD5	chr2	ENST00000295417:p.Phe418Phe/c.1254C>T	0.00779546	rs200121703	NA	NA
G > A	SNV	missense_variant	133360384	SURF2	chr9	ENST00000371964:p.Gly213Ser/c.637G>A	NA	rs12763	NA	NA
T > C	SNV	synonymous_variant	133402909	STKLD1	chr9	ENST00000371957:p.Asn457Asn/c.1371T>C	NA	rs3124748	NA	NA
G > A	SNV	missense_variant	133402955	STKLD1	chr9	ENST00000371957:p.Glu473Lys/c.1417G>A	NA	rs3124747	NA	NA
G > A	SNV	synonymous_variant	133412360	REXO4	chr9	ENST00000371942:p.Thr283Thr/c.849C>T	NA	rs2285486	NA	NA
T > C	SNV	missense_variant	113333510	AC026348.1	chr3	ENST00000393845:p.Met1171Val/c.3511A>G	0.00527208	rs189297861	NA	NA
C > T	SNV	synonymous_variant	135759832	KCNT1	chr9	ENST00000487664:p.Cys336Cys/c.1008C>T	0.0077655	rs540422455	COSM3905547(1)	MedGen:C3554195,OMIM:614959|MedGen:C3554306,OMIM:615005|MedGen:CN169374;Early_infantile_epileptic_encephalopathy_14|Epilepsy,_nocturnal_frontal_lobe,_5|-
A > G	SNV	missense_variant	57099481	ZNF451	chr6	ENST00000370710:p.Thr67Ala/c.199A>G	0.00786746	rs142566861	NA	NA
C > T	SNV	synonymous_variant	136245780	QSOX2	chr9	ENST00000358701:p.Val8Val/c.24G>A	0	rs79849109	COSM4163533(2)	NA
A > G	SNV	synonymous_variant	61978095	KHDRBS2	chr6	ENST00000281156:p.Leu152Leu/c.454T>C	0.0057388	rs192187816	NA	NA
C > T	SNV	missense_variant	149805549	SSPO	chr7	ENST00000378016:p.Thr2818Ile/c.8453C>T	0.00510415	rs375487670	COSN20083368	NA
G > T	SNV	synonymous_variant	109972271	KCNV1	chr8	ENST00000297404:p.Gly326Gly/c.978C>A	0.00534489	rs188651942	NA	NA
G > A	SNV	missense_variant	92719453	BICD2	chr9	ENST00000356884:p.Arg398Trp/c.1192C>T	0.00598216	rs189266003	NA	NA
C > T	SNV	missense_variant	72712549	ARAP1	chr11	ENST00000393609:p.Arg256Gln/c.767G>A	0.003431	rs200662872	NA	NA
C > T	SNV	synonymous_variant	26067658	RASSF8	chr12	ENST00000405154:p.Thr361Thr/c.1083C>T	0.00659041	rs34873759	NA	NA
G > C	SNV	missense_variant	65278850	MSRB3	chr12	ENST00000355192:p.Gly28Arg/c.82G>C	0.005205	rs368104588	NA	MedGen:CN169374;-
C > G	SNV	missense_variant	73738953	ELMSAN1	chr14	ENST00000423556:p.Glu352Asp/c.1056G>C	0.00753237	rs200114212	NA	NA
C > T	SNV	synonymous_variant	17849727	MRC1	chr10	ENST00000569591:p.Ile404Ile/c.1212C>T	0	rs71497224	NA	NA
C > G	SNV	missense_variant	76341150	ISL2	chr15	ENST00000290759:p.Thr271Ser/c.812C>G	0.00850359	rs202074846	NA	NA
G > A	SNV	synonymous_variant	27464651	GTF3C1	chr16	ENST00000356183:p.Pro1847Pro/c.5541C>T	0.00814825	rs200275527	NA	NA
T > C	SNV	synonymous_variant	19128252	MALRD1	chr10	ENST00000454679:p.Gly325Gly/c.975T>C	NA	rs11008573	NA	NA
A > G	SNV	missense_variant	19136602	MALRD1	chr10	ENST00000454679:p.Gln411Arg/c.1232A>G	NA	rs12779623	NA	NA
G > C	SNV	synonymous_variant	23439901	OTUD1	chr10	ENST00000376495:p.Leu148Leu/c.444G>C	0	rs117004549	COSM5446852(1)	NA
G > A	SNV	missense_variant	73383923	SDK2	chr17	ENST00000392650:p.Thr1553Met/c.4658C>T	0.00391475	rs35467001	COSM3755803(1)	NA
C > T	SNV	missense_variant	46545577	OCSTAMP	chr20	ENST00000279028:p.Arg266Gln/c.797G>A	0.00467976	rs76943342	COSM4934174(1)	NA
A > T	SNV	missense_variant	50206516	SELO	chr22	ENST00000380903:p.Ile252Leu/c.754A>T	0.00173126	rs536146930	NA	NA
A > T	SNV	missense_variant	247606466	OR2G3	chr1	ENST00000320002:p.Asn294Ile/c.881A>T	0.00436729	rs141464415	NA	NA
G > T	SNV	missense_variant	44984836	RASSF4	chr10	ENST00000340258:p.Ala133Ser/c.397G>T	0.00631189	rs201691089	NA	NA
A > G	SNV	missense_variant	240021253	NDUFA10	chr2	ENST00000307300:p.Leu135Ser/c.404T>C	0.00592585	rs140776586	NA	MedGen:CN169374;-
C > T	SNV	missense_variant	682802	MFSD7	chr4	ENST00000404286:p.Glu415Lys/c.1243G>A	0.00749149	rs187312561	NA	NA
G > A	SNV	missense_variant	89329813	UBE2J1	chr6	ENST00000435041:p.His275Tyr/c.823C>T	0.0055471	rs138581028	NA	NA
G > A	SNV	synonymous_variant	148519902	SASH1	chr6	ENST00000636279:p.Thr163Thr/c.489G>A	0.00614898	rs187923820	NA	NA
T > A	SNV	missense_variant	37696167	ZNF703	chr8	ENST00000331569:p.Leu63His/c.188T>A	0.00398186	rs541607232	NA	NA
G > A	SNV	synonymous_variant	8485931	PTPRD	chr9	ENST00000356435:p.Asn962Asn/c.2886C>T	0.00538219	rs370343083	COSM150575(1)	NA
C > T	SNV	missense_variant	35806220	NPR2	chr9	ENST00000342694:p.Arg787Trp/c.2359C>T	0.00320757	rs114147262	NA	NA
C > T	SNV	synonymous_variant	84294267	SLC28A3	chr9	ENST00000376238:p.Pro290Pro/c.870G>A	0.00402612	rs11568391	NA	NA
C > T	SNV	synonymous_variant	128993260	NUP188	chr9	ENST00000372577:p.Leu902Leu/c.2704C>T	0.00576275	rs181042342	NA	NA
C > T	SNV	synonymous_variant	108189158	NPAT	chr11	ENST00000278612:p.Ser168Ser/c.504G>A	0.00750918	rs138978380	COSM276376(1)	NA
C > T	SNV	synonymous_variant	24678648	NPAP1	chr15	ENST00000329468:p.Gly927Gly/c.2781C>T	0.00902664	rs149131090	NA	NA
G > A	SNV	missense_variant	1968579	RNF151	chr16	ENST00000569714:p.Arg131Gln/c.392G>A	0.00142768	rs62038784	COSM3754757(1)	NA
T > C	SNV	missense_variant	8962500	USP7	chr16	ENST00000566273:p.Ile5Val/c.13A>G	0.00882296	rs143858240	NA	NA
G > A	SNV	synonymous_variant	57515397	CCDC102A	chr16	ENST00000258214:p.Asp489Asp/c.1467C>T	0.00781164	rs143437166	NA	NA
G > A	SNV	missense_variant	1106733	GPX4	chr19	ENST00000585480:p.Arg152Gln/c.455G>A	0.00480414	rs34865773	NA	NA
A > G	SNV	missense_variant	6147629	ACSBG2	chr19	ENST00000591403:p.Asn84Ser/c.251A>G	0.00641514	rs146288460	NA	NA
G > A	SNV	missense_variant	32830681	SLC7A9	chr19	ENST00000023064:p.Pro468Leu/c.1403C>T	0.00695879	rs80283711	COSM4388222(1)	MedGen:C0010691,OMIM:220100,SNOMED_CT:85020001;Cystinuria
G > A	SNV	missense_variant	42248868	ERF	chr19	ENST00000222329:p.Ala415Val/c.1244C>T	0.00567862	rs139842507	NA	MedGen:CN029978,OMIM:123100;Craniosynostosis_1
G > C	SNV	synonymous_variant	46328865	GTSE1	chr22	ENST00000454366:p.Pro634Pro/c.1902G>C	0.00566017	rs75159461	NA	NA
G > A	SNV	synonymous_variant	203483685	PRELP	chr1	ENST00000343110:p.Ser167Ser/c.501G>A	0.00559965	rs2233727	NA	NA
G > A	SNV	synonymous_variant	111130166	BCL2L11	chr2	ENST00000361493:p.Val53Val/c.159G>A	0.00397141	rs577530240	NA	NA
G > T	SNV	stop_gained	233713202	UGT1A5	chr2	ENST00000373414:p.Glu71*/c.211G>T	0.0083723	rs181492639	NA	NA
T > A	SNV	missense_variant	68414950	DNA2	chr10	ENST00000551118:p.Met854Leu/c.2560A>T	NA	rs1801041	NA	NA
C > G	SNV	missense_variant	64541336	ADAMTS9	chr3	ENST00000498707:p.Glu1791Gln/c.5371G>C	0.00973355	rs3796381	NA	NA
G > C	SNV	missense_variant	101245963	IMPG2	chr3	ENST00000193391:p.Thr461Arg/c.1382C>G	0.00793996	rs201905772	NA	MedGen:CN239466;Retinitis_Pigmentosa,_Recessive
A > G	SNV	missense_variant	120167063	GPR156	chr3	ENST00000315843:p.Phe805Ser/c.2414T>C	0.00413178	rs148107792	NA	NA
C > T	SNV	synonymous_variant	73772696	FUT11	chr10	ENST00000372841:p.Leu121Leu/c.363C>T	0.00820734	rs201085553	NA	NA
G > T	SNV	missense_variant	93063138	CYP26C1	chr10	ENST00000624358:p.Arg283Leu/c.848G>T	NA	rs12263200	NA	NA
A > T	SNV	stop_gained	129154561	LAMA2	chr6	ENST00000421865:p.Arg362*/c.1084A>T	0.00277264	rs191912891	NA	NA
C > T	SNV	synonymous_variant	94762804	CYP2C19	chr10	ENST00000371321:p.Pro33Pro/c.99C>T	NA	rs17885098	NA	NA
A > G	SNV	missense_variant	94842866	CYP2C19	chr10	ENST00000371321:p.Ile331Val/c.991A>G	NA	rs3758581	NA	NA
T > C	SNV	splice_donor_variant+intron_variant	95068566	CYP2C8	chr10	ENST00000539050:c.-43+1A>G	NA	rs2071426	COSN17152788	MedGen:CN169374;-
G > T	SNV	missense_variant	129154562	LAMA2	chr6	ENST00000421865:p.Arg362Ile/c.1085G>T	0.00277294	rs182958473	NA	MedGen:CN239326;Congenital_Muscular_Dystrophy,_LAMA2-related
T > C	SNV	synonymous_variant	95984626	CC2D2B	chr10	ENST00000475252:p.Leu167Leu/c.501T>C	0	rs4488132	NA	NA
G > C	SNV	synonymous_variant	97366031	RRP12	chr10	ENST00000487612:p.Gly106Gly/c.318C>G	NA	rs10882907	NA	NA
C > T	SNV	synonymous_variant	151349660	AKAP12	chr6	ENST00000253332:p.Thr423Thr/c.1269C>T	0.00777512	rs3734798	NA	NA
G > A	SNV	synonymous_variant	113362377	BSPRY	chr9	ENST00000374183:p.Glu180Glu/c.540G>A	0.00706419	rs148045769	NA	NA
G > A	SNV	synonymous_variant	129177972	IER5L	chr9	ENST00000372491:p.Gly27Gly/c.81C>T	0.00943932	rs149450070	NA	NA
A > G	SNV	synonymous_variant	89762724	KIF20B	chr10	ENST00000371728:p.Gln1626Gln/c.4878A>G	0.00867052	rs142595855	NA	NA
T > A	SNV	missense_variant	18532374	UEVLD	chr11	ENST00000396197:p.Lys454Asn/c.1362A>T	0.00359438	rs201635931	NA	NA
G > A	SNV	synonymous_variant	46705344	ZNF408	chr11	ENST00000311764:p.Gly548Gly/c.1644G>A	0.00596084	rs118012896	NA	NA
T > C	SNV	synonymous_variant	50354375	FAM186A	chr12	ENST00000327337:p.Glu819Glu/c.2457A>G	0.00843882	rs149816000	NA	NA
C > T	SNV	synonymous_variant	131840753	MMP17	chr12	ENST00000360564:p.Asp201Asp/c.603C>T	0.00609081	rs200033001	NA	NA
G > A	SNV	missense_variant	2821094	PRSS21	chr16	ENST00000574813:p.Glu212Lys/c.634G>A	0.00543715	rs146250648	NA	NA
G > A	SNV	missense_variant	122454735	ARMS2	chr10	ENST00000528446:p.Arg3His/c.8G>A	0.00801068	rs10490923	COSM1346402(2)	Human_Phenotype_Ontology:HP:0000608,MedGen:C0024437;Macular_degeneration
C > G	SNV	missense_variant	30969641	SETD1A	chr16	ENST00000262519:p.Arg990Gly/c.2968C>G	0.00587148	rs61744449	NA	NA
G > A	SNV	missense_variant	31085140	PRSS53	chr16	ENST00000280606:p.Ala335Val/c.1004C>T	0.00643995	rs188342896	NA	NA
G > A	SNV	synonymous_variant	80612695	CDYL2	chr16	ENST00000562812:p.Tyr384Tyr/c.1152C>T	0.00587467	rs896624	COSM3772034(1)	NA
C > T	SNV	synonymous_variant	3730109	TJP3	chr19	ENST00000587686:p.Thr99Thr/c.297C>T	0.00891595	rs188028397	COSM148455(1)	NA
T > G	SNV	synonymous_variant	21809539	ZNF43	chr19	ENST00000357491:p.Ile175Ile/c.525A>C	0.00865279	rs188220326	NA	NA
A > C	SNV	missense_variant	131981887	BNIP3	chr10	ENST00000368636:p.Ser39Ala/c.115T>G	NA	rs11556626	NA	NA
G > A	SNV	synonymous_variant	133423499	SPRN	chr10	ENST00000414069:p.Gly61Gly/c.183C>T	0	rs4077586	COSM4144550(1)	NA
C > T	SNV	synonymous_variant	133537858	CYP2E1	chr10	ENST00000252945:p.Phe421Phe/c.1263C>T	NA	rs2515641	NA	NA
T > G	SNV	missense_variant	133568423	SYCE1	chr10	ENST00000432597:p.Gln9Pro/c.26A>C	NA	rs2987800	NA	NA
G > A	SNV	synonymous_variant	42935579	PSG7	chr19	ENST00000617049:p.Asp85Asp/c.255C>T	0.00598933	rs1287283615	COSN20055779	NA
G > A	SNV	synonymous_variant	695842	TMEM80	chr11	ENST00000526170:p.Arg15Arg/c.45G>A	0	rs7928305	COSM4146236(1)	NA
C > T	SNV	missense_variant	45997713	COL6A1	chr21	ENST00000361866:p.Ala492Val/c.1475C>T	0.00772627	rs117340427	NA	MedGen:CN029274,OMIM:158810|MedGen:CN117976|MedGen:CN169374;Bethlem_myopathy_1|Collagen_VI-related_myopathy|-
T > C	SNV	synonymous_variant	1158068	MUC5AC	chr11	ENST00000621226:p.His23His/c.69T>C	NA	rs28737416	NA	NA
A > G	SNV	synonymous_variant	218075560	RUFY4	chr2	ENST00000374155:p.Gly376Gly/c.1128A>G	0.00603183	rs181494330	NA	NA
A > G	SNV	missense_variant	149890106	RAET1E	chr6	ENST00000357183:p.Leu42Ser/c.125T>C	0.00576275	rs184093459	NA	NA
G > C	SNV	synonymous_variant	161166224	AGPAT4	chr6	ENST00000366905:p.Pro124Pro/c.372C>G	0.00154202	rs372692302	NA	NA
A > G	SNV	synonymous_variant	77250183	VPS13A	chr9	ENST00000360280:p.Ser708Ser/c.2124A>G	0.00881201	rs199682779	NA	MedGen:C0393576,OMIM:200150,Orphanet:ORPHA2388;Choreoacanthocytosis
G > A	SNV	missense_variant	49742951	OGDHL	chr10	ENST00000374103:p.Ala630Val/c.1889C>T	0.00827256	rs141335151	COSM1162669(1)	NA
C > T	SNV	synonymous_variant	102733571	SFXN2	chr10	ENST00000369893:p.His263His/c.789C>T	0.00995214	rs142944389	COSM914259(1)	NA
A > G	SNV	synonymous_variant	10756831	CTR9	chr11	ENST00000361367:p.Gly195Gly/c.585A>G	0.0055119	rs138979886	NA	NA
T > C	SNV	missense_variant	5177978	OR52Z1	chr11	ENST00000510471:p.Ile211Met/c.633A>G	NA	rs7927539	NA	NA
A > C	SNV	missense_variant	5177992	OR52Z1	chr11	ENST00000510471:p.Ser207Ala/c.619T>G	NA	rs7924390	NA	NA
T > C	SNV	synonymous_variant	5900992	OR52E5	chr11	ENST00000610445:p.Asp72Asp/c.216T>C	NA	rs10160336	COSN8863488	NA
C > T	SNV	missense_variant	5901477	OR52E5	chr11	ENST00000610445:p.Pro234Leu/c.701C>T	NA	rs7106300	NA	NA
G > A	SNV	missense_variant	5986042	OR52L1	chr11	ENST00000332249:p.Arg297Trp/c.889C>T	NA	rs4237768	NA	NA
G > T	SNV	missense_variant	5986383	OR52L1	chr11	ENST00000332249:p.Thr183Lys/c.548C>A	NA	rs4354673	NA	NA
G > A	SNV	missense_variant	5986450	OR52L1	chr11	ENST00000332249:p.Arg161Cys/c.481C>T	NA	rs4436524	NA	NA
G > A	SNV	missense_variant	5986513	OR52L1	chr11	ENST00000332249:p.Arg140Cys/c.418C>T	NA	rs4436525	NA	NA
T > A	SNV	missense_variant	58837387	GLYATL2	chr11	ENST00000287275:p.Asp66Val/c.197A>T	0.00500946	rs80238941	NA	NA
T > G	SNV	missense_variant	123885397	TMEM225	chr11	ENST00000375026:p.Gln10Pro/c.29A>C	0.0070747	rs116693665	NA	NA
A > T	SNV	missense_variant	56093776	ERBB3	chr12	ENST00000267101:p.Lys498Ile/c.1493A>T	0.0099489	rs146593760	COSM1236020(2)	NA
T > G	SNV	synonymous_variant	120546586	RNF10	chr12	ENST00000413266:p.Gly113Gly/c.339T>G	0.00518729	rs201659121	NA	NA
C > T	SNV	missense_variant	19851771	ZMYM5	chr13	ENST00000337963:p.Cys137Tyr/c.410G>A	0.00474436	rs9579717	NA	NA
A > G	SNV	missense_variant	50930893	AP4E1	chr15	ENST00000261842:p.Asn264Ser/c.791A>G	0.00674206	rs145541719	NA	MedGen:CN169374;-
G > A	SNV	missense_variant	65133118	PDCD7	chr15	ENST00000204549:p.Arg222Trp/c.664C>T	0.00852672	rs200157710	COSM4987732(1)	NA
C > T	SNV	missense_variant	65198254	CILP	chr15	ENST00000261883:p.Val678Met/c.2032G>A	0.00777427	rs148582730	NA	NA
G > C	SNV	missense_variant	43681065	HSD17B12	chr11	ENST00000636722:p.Val80Leu/c.238G>C	NA	rs4573668	NA	NA
G > A	SNV	synonymous_variant	662775	WDR90	chr16	ENST00000549091:p.Ala1416Ala/c.4248G>A	0.00382366	rs181214791	NA	NA
C > A	SNV	synonymous_variant	670707	RHOT2	chr16	ENST00000315082:p.Arg191Arg/c.573C>A	0.00403314	rs3743910	NA	NA
G > A	SNV	synonymous_variant	671922	RHOT2	chr16	ENST00000315082:p.Ala339Ala/c.1017G>A	0.00407041	rs201093612	COSM4062676(1)	NA
G > A	SNV	missense_variant	671965	RHOT2	chr16	ENST00000315082:p.Gly354Ser/c.1060G>A	0.00406593	rs117897697	NA	NA
C > T	SNV	synonymous_variant	672942	RHOT2	chr16	ENST00000315082:p.Asp514Asp/c.1542C>T	0.00402743	rs79058341	NA	NA
C > T	SNV	synonymous_variant	677039	RHBDL1	chr16	ENST00000219551:p.Tyr230Tyr/c.690C>T	0.0039743	rs201231188	NA	NA
A > G	SNV	synonymous_variant	11692047	TXNDC11	chr16	ENST00000356957:p.His408His/c.1224T>C	0.00871882	rs28365807	NA	NA
G > A	SNV	missense_variant	81664425	CMIP	chr16	ENST00000566462:p.Val114Ile/c.340G>A	NA	rs188445188	NA	NA
G > A	SNV	synonymous_variant	3573330	HMG20B	chr19	ENST00000333651:p.Gln7Gln/c.21G>A	0.00753713	rs577326307	NA	NA
G > A	SNV	missense_variant	7463931	ARHGEF18	chr19	ENST00000359920:p.Asp729Asn/c.2185G>A	0.00367242	rs145857246	NA	NA
G > T	SNV	missense_variant	49149631	PPFIA3	chr19	ENST00000334186:p.Ala1147Ser/c.3439G>T	0.00843033	rs183892712	NA	NA
G > A	SNV	synonymous_variant	9580169	PAK5	chr20	ENST00000353224:p.Ser322Ser/c.966C>T	0.00804873	rs56239039	NA	NA
T > A	SNV	synonymous_variant	151405756	POGZ	chr1	ENST00000271715:p.Leu1093Leu/c.3279A>T	0.00233772	rs567756416	NA	NA
A > C	SNV	missense_variant	171794455	METTL13	chr1	ENST00000361735:p.Met585Leu/c.1753A>C	0.00940626	rs201545508	NA	NA
G > A	SNV	missense_variant	123970108	ROPN1	chr3	ENST00000184183:p.Ala169Val/c.506C>T	0.00342503	rs184315106	NA	NA
C > T	SNV	missense_variant	149158685	HPS3	chr3	ENST00000296051:p.His571Tyr/c.1711C>T	0.00511092	rs142027515	NA	MedGen:C0079504,SNOMED_CT:9311003;Hermansky-Pudlak_syndrome
C > T	SNV	synonymous_variant	136366419	MAP7	chr6	ENST00000617204:p.Glu329Glu/c.987G>A	0.00625272	rs188118977	NA	NA
G > A	SNV	missense_variant+splice_region_variant	38432190	AMPH	chr7	ENST00000356264:p.Thr386Met/c.1157C>T	0.0064695	rs200697979	NA	NA
C > T	SNV	stop_gained	66560624	ACTN3	chr11	ENST00000502692:p.Arg620*/c.1858C>T	NA	rs1815739	NA	.|MedGen:C2319308|MedGen:CN071807,OMIM:617749;ACTININ,_ALPHA-3_POLYMORPHISM|Sprinting_performance|ACTN3_deficiency
C > A	SNV	synonymous_variant	143276714	GLI4	chr8	ENST00000340042:p.Gly347Gly/c.1041C>A	0.00161362	rs201946561	NA	NA
C > T	SNV	missense_variant	143919349	PLEC	chr8	ENST00000322810:p.Arg3628His/c.10883G>A	0.00178075	rs374469690	NA	NA
T > C	SNV	synonymous_variant	131973052	BNIP3	chr10	ENST00000368636:p.Gly153Gly/c.459A>G	0.0064695	rs181336845	NA	NA
T > C	SNV	synonymous_variant	55551976	OR6C4	chr12	ENST00000394256:p.Tyr250Tyr/c.750T>C	0.0043535	rs147187187	NA	NA
G > T	SNV	missense_variant	87675742	SLITRK5	chr13	ENST00000325089:p.Gln118His/c.354G>T	0.00570838	rs149464166	NA	NA
G > A	SNV	synonymous_variant	29878391	SEZ6L2	chr16	ENST00000617533:p.Gly536Gly/c.1608C>T	0.00389639	rs147981652	NA	NA
C > T	SNV	missense_variant	71796159	FAM86C1	chr11	ENST00000359244:p.Pro135Leu/c.404C>T	0.00290405	rs57679800	COSM429793(2)	NA
T > C	SNV	missense_variant	72700037	ARAP1	chr11	ENST00000455638:p.Ile1Met/c.3A>G	NA	rs7110501	NA	NA
A > C	SNV	splice_donor_variant+intron_variant	18247167	FLII	chr17	ENST00000327031:c.2676+2T>G	0.000762389	rs553964590	NA	NA
G > A	SNV	synonymous_variant	34992620	LIG3	chr17	ENST00000378526:p.Val461Val/c.1383G>A	0.00905323	rs3135988	NA	NA
C > T	SNV	missense_variant	82151712	CCDC57	chr17	ENST00000419322:p.Arg151Gln/c.452G>A	0.00964571	rs183306349	NA	NA
A > G	SNV	synonymous_variant	77040541	B3GNT6	chr11	ENST00000622824:p.Arg330Arg/c.990A>G	NA	rs34153015	NA	NA
G > A	SNV	synonymous_variant	18386327	GDF15	chr19	ENST00000252809:p.Leu46Leu/c.138G>A	0.00440553	rs6413435	COSM3756500(2)	NA
C > T	SNV	synonymous_variant	18388341	GDF15	chr19	ENST00000252809:p.Pro111Pro/c.333C>T	0.00437465	rs1059022	COSM438970(1)	NA
C > T	SNV	missense_variant	27357477	MAP3K6	chr1	ENST00000357582:p.Ala1061Thr/c.3181G>A	0.0047593	rs55990440	COSM4599510(2)	NA
A > T	SNV	missense_variant	186117572	HMCN1	chr1	ENST00000271588:p.Asn3933Tyr/c.11797A>T	0.00380642	rs184081240	NA	NA
C > T	SNV	synonymous_variant	237340819	COL6A3	chr2	ENST00000295550:p.Val2699Val/c.8097G>A	0.00766638	rs115757876	COSM5009592(2)	MedGen:CN117976|MedGen:CN169374;Collagen_VI-related_myopathy|-
G > A	SNV	synonymous_variant	5640643	EVC2	chr4	ENST00000344408:p.Tyr447Tyr/c.1341C>T	0.00451234	rs186349183	NA	MedGen:C0013903,OMIM:225500,Orphanet:ORPHA289,SNOMED_CT:62501005|MedGen:C0457013,OMIM:193530,SNOMED_CT:277807007;Chondroectodermal_dysplasia|Curry-Hall_syndrome
A > C	SNV	missense_variant	112082695	C11orf57	chr11	ENST00000393047:p.Gln202Pro/c.605A>C	0.00783034	rs145397072	NA	NA
C > T	SNV	missense_variant	59457657	OR4D6	chr11	ENST00000300127:p.Arg233Trp/c.697C>T	0.00614464	rs76972978	NA	NA
G > A	SNV	splice_donor_variant+intron_variant	113316054	TTC12	chr11	ENST00000442859:c.-16+1G>A	NA	rs2236709	NA	NA
G > A	SNV	missense_variant	78400764	PGS1	chr17	ENST00000587356:p.Arg234Gln/c.701G>A	0.00695526	rs147415949	NA	NA
T > G	SNV	missense_variant	21294601	ZNF708	chr19	ENST00000356929:p.Lys122Thr/c.365A>C	0.00304447	rs1781872	COSM5019446(9)	NA
A > T	SNV	stop_gained	38408771	FAM98C	chr19	ENST00000588262:p.Arg180*/c.538A>T	0.00361835	rs370141969	NA	NA
A > G	SNV	missense_variant	119068169	VPS11	chr11	ENST00000614944:p.His34Arg/c.101A>G	NA	rs584115	NA	NA
C > T	SNV	missense_variant	119068171	VPS11	chr11	ENST00000614944:p.Leu35Phe/c.103C>T	NA	rs670526	NA	NA
A > C	SNV	missense_variant	100569632	PDCL3	chr2	ENST00000264254:p.Glu93Asp/c.279A>C	0.00734015	rs189932200	NA	NA
G > A	SNV	synonymous_variant	218282028	TMBIM1	chr2	ENST00000258412:p.Ala38Ala/c.114C>T	0.00793473	rs148148840	NA	NA
C > T	SNV	synonymous_variant	52802675	ITIH3	chr3	ENST00000449956:p.Asn526Asn/c.1578C>T	0.00773253	rs200474006	NA	NA
G > T	SNV	missense_variant	126423636	CFAP100	chr3	ENST00000505024:p.Gln427His/c.1281G>T	0.0050571	rs201274785	NA	NA
G > A	SNV	synonymous_variant	42857169	GLTSCR1L	chr6	ENST00000314073:p.Ala729Ala/c.2187G>A	0.00413223	rs9471932	COSM451478(1)	NA
C > T	SNV	synonymous_variant	56460138	DST	chr6	ENST00000361203:p.Gln7372Gln/c.22116G>A	0.00629456	rs148830617	NA	NA
A > G	SNV	synonymous_variant	82234178	IBTK	chr6	ENST00000306270:p.His133His/c.399T>C	0.00650138	rs190955422	NA	NA
A > C	SNV	synonymous_variant	27832950	JAZF1	chr7	ENST00000283928:p.Ala194Ala/c.582T>G	0.0060452	rs186782040	NA	NA
C > T	SNV	splice_donor_variant+intron_variant	6551594	IFFO1	chr12	ENST00000436152:c.-255+1G>A	NA	rs75531867	NA	NA
C > T	SNV	missense_variant	99420037	ATP5J2-PTCD1	chr7	ENST00000413834:p.Arg727Gln/c.2180G>A	0.00565402	rs150466149	COSM3883813(1)	NA
C > G	SNV	missense_variant	12975329	HEBP1	chr12	ENST00000014930:p.Glu183Asp/c.549G>C	0.00877289	rs1941	NA	NA
C > T	SNV	missense_variant	64062935	SRGAP1	chr12	ENST00000355086:p.His274Tyr/c.820C>T	0.00520035	rs77397108	NA	NA
G > C	SNV	synonymous_variant	117761202	KSR2	chr12	ENST00000339824:p.Pro265Pro/c.795C>G	0.00936019	rs564049336	NA	NA
C > T	SNV	synonymous_variant	1946628	RPL3L	chr16	ENST00000268661:p.Pro316Pro/c.948G>A	0.00529881	rs74930354	NA	NA
C > G	SNV	missense_variant	89562407	RPL13	chr16	ENST00000472354:p.Leu13Val/c.37C>G	0.00460702	rs189476354	NA	NA
A > G	SNV	missense_variant	63792405	SERPINB7	chr18	ENST00000336429:p.Asn61Asp/c.181A>G	0.00625953	rs74653657	NA	NA
G > T	SNV	missense_variant	63733301	ZGPAT	chr20	ENST00000328969:p.Ala223Ser/c.667G>T	0.00882065	rs199550529	NA	NA
C > A	SNV	missense_variant	150286604	CIART	chr1	ENST00000290363:p.Pro270Thr/c.808C>A	0.00364289	rs149062926	NA	NA
A > C	SNV	missense_variant	26450005	DRC1	chr2	ENST00000288710:p.Ile507Leu/c.1519A>C	0.00478729	rs188055173	NA	NA
G > A	SNV	missense_variant	109781466	MAN2A1	chr5	ENST00000261483:p.Gly482Asp/c.1445G>A	0.00722654	rs201239691	NA	NA
G > T	SNV	synonymous_variant	138873592	LRRTM2	chr5	ENST00000274711:p.Ala323Ala/c.969C>A	0.00768545	rs145134809	COSM4003296(1)	NA
C > T	SNV	missense_variant	148533915	SASH1	chr6	ENST00000367467:p.Arg627Cys/c.1879C>T	0.00250082	rs181967135	NA	NA
G > A	SNV	missense_variant	756794	DNAAF5	chr7	ENST00000297440:p.Ala424Thr/c.1270G>A	0.00680161	rs141828030	NA	MedGen:CN169374;-
C > T	SNV	synonymous_variant	68529593	PGM5	chr9	ENST00000396396:p.Ile547Ile/c.1641C>T	0.00679439	rs76464063	NA	NA
T > C	SNV	synonymous_variant	127444960	ZNF79	chr9	ENST00000342483:p.Asn420Asn/c.1260T>C	0.00902468	rs371947237	NA	NA
C > T	SNV	missense_variant	47358813	SPI1	chr11	ENST00000533968:p.Arg175Gln/c.524G>A	0.0049963	rs201791759	NA	NA
C > T	SNV	synonymous_variant	61783568	MYRF	chr11	ENST00000278836:p.Thr1029Thr/c.3087C>T	0.0072314	rs189537031	NA	NA
C > G	SNV	synonymous_variant	313191	KDM5A	chr12	ENST00000399788:p.Pro967Pro/c.2901G>C	0.00378872	rs144276601	NA	NA
C > A	SNV	missense_variant	74862553	PROX2	chr14	ENST00000556489:p.Ala428Ser/c.1282G>T	0.0065665	rs553401078	NA	NA
C > G	SNV	missense_variant	25251986	ZKSCAN2	chr16	ENST00000328086:p.Ser243Thr/c.728G>C	0.00516529	rs185234191	NA	NA
C > A	SNV	missense_variant	49281005	CBLN1	chr16	ENST00000219197:p.Arg101Leu/c.302G>T	0.0031532	rs145539759	NA	NA
C > A	SNV	synonymous_variant	1775170	SERPINF1	chr17	ENST00000254722:p.Arg252Arg/c.756C>A	0.00543715	rs144006481	NA	MedGen:CN239451;Osteogenesis_Imperfecta,_Recessive
A > T	SNV	missense_variant	74588748	CD300LD	chr17	ENST00000375352:p.Tyr48Asn/c.142T>A	0.00842359	rs142719069	NA	NA
G > A	SNV	missense_variant	29038353	USP16	chr21	ENST00000399976:p.Val219Met/c.655G>A	0.00513437	rs117249152	NA	NA
G > A	SNV	missense_variant	27350884	SYTL1	chr1	ENST00000543823:p.Glu366Lys/c.1096G>A	0.00283194	rs187197622	NA	NA
C > T	SNV	missense_variant	27362734	MAP3K6	chr1	ENST00000357582:p.Val388Ile/c.1162G>A	0.00400219	rs140079878	NA	NA
A > G	SNV	synonymous_variant	68822633	ARHGAP25	chr2	ENST00000409202:p.Gln498Gln/c.1494A>G	0.00898008	rs138790591	NA	NA
A > G	SNV	missense_variant	218164905	CXCR1	chr2	ENST00000295683:p.Trp103Arg/c.307T>C	0.00337066	rs191545072	NA	NA
C > T	SNV	missense_variant	232408553	ALPPL2	chr2	ENST00000295453:p.Pro279Leu/c.836C>T	0.00284122	rs191578275	NA	NA
A > G	SNV	missense_variant	66370572	SLC25A26	chr3	ENST00000354883:p.His226Arg/c.677A>G	0.00282793	rs142536729	NA	NA
T > C	SNV	missense_variant	130563659	COL6A6	chr3	ENST00000358511:p.Val219Ala/c.656T>C	0.0062493	rs190071598	COSM3060808(1)	NA
T > A	SNV	synonymous_variant	136855117	SLC35G2	chr3	ENST00000393079:p.Ala219Ala/c.657T>A	0.00467544	rs148266973	NA	NA
G > A	SNV	missense_variant	182898761	ATP11B	chr3	ENST00000323116:p.Glu1103Lys/c.3307G>A	0.00319267	rs138771155	NA	NA
C > T	SNV	missense_variant	38305456	EGFLAM	chr5	ENST00000504709:p.Thr41Met/c.122C>T	0.00308048	rs138426134	NA	NA
G > A	SNV	missense_variant	90518946	LYSMD3	chr5	ENST00000315948:p.Pro265Leu/c.794C>T	0.00517299	rs188466975	NA	NA
G > A	SNV	synonymous_variant	87451635	ABCB4	chr7	ENST00000265723:p.Ala232Ala/c.696C>T	0.00777597	rs8187791	NA	MedGen:C0268312,OMIM:211600,Orphanet:ORPHA172,SNOMED_CT:74162007|MedGen:CN239338;Progressive_intrahepatic_cholestasis|Familial_Intrahepatic_Cholestasis
C > T	SNV	missense_variant	137564917	DPH7	chr9	ENST00000277540:p.Arg251Gln/c.752G>A	0.00490617	rs185417849	NA	NA
G > A	SNV	missense_variant	65641403	SIPA1	chr11	ENST00000394224:p.Gly161Glu/c.482G>A	0.00903057	rs188442678	NA	NA
C > T	SNV	synonymous_variant	90974151	PRC1	chr15	ENST00000394249:p.Pro482Pro/c.1446G>A	0.00891595	rs77938393	NA	NA
C > T	SNV	synonymous_variant	1961268	NDUFB10	chr16	ENST00000268668:p.Ala82Ala/c.246C>T	0.00375163	rs201009092	NA	NA
C > T	SNV	missense_variant	4298172	TMIGD2	chr19	ENST00000301272:p.Gly74Ser/c.220G>A	0.0070783	rs200193168	NA	NA
C > T	SNV	missense_variant	52554541	ZNF808	chr19	ENST00000359798:p.Thr542Met/c.1625C>T	0.00815661	rs185737879	NA	NA
C > T	SNV	synonymous_variant	63944681	UCKL1	chr20	ENST00000354216:p.Arg236Arg/c.708G>A	0.00674793	rs200652910	NA	NA
C > T	SNV	synonymous_variant	44943740	FAM207A	chr21	ENST00000291634:p.Ala62Ala/c.186C>T	0.00260955	rs186057333	NA	NA
G > A	SNV	missense_variant	15765096	FBLIM1	chr1	ENST00000441801:p.Arg38Gln/c.113G>A	0.00623974	rs146575757	NA	NA
G > A	SNV	synonymous_variant	15765205	FBLIM1	chr1	ENST00000441801:p.Pro74Pro/c.222G>A	0.00572207	rs61733331	NA	NA
A > T	SNV	missense_variant	157803856	FCRL1	chr1	ENST00000368176:p.Ile103Lys/c.308T>A	0.00445895	rs149740001	NA	NA
G > C	SNV	missense_variant	53560672	NDUFS4	chr5	ENST00000296684:p.Val4Leu/c.10G>C	0.00880722	rs185711494	NA	MedGen:CN169374;-
A > G	SNV	missense_variant	82915186	PCLO	chr7	ENST00000333891:p.Leu4267Ser/c.12800T>C	0.00929235	rs141529596	NA	NA
G > A	SNV	synonymous_variant	22619235	CCAR2	chr8	ENST00000308511:p.Ala869Ala/c.2607G>A	0.00854895	rs79622417	NA	NA
T > C	SNV	missense_variant	143931975	PLEC	chr8	ENST00000322810:p.Ile851Val/c.2551A>G	0.00966539	rs189137260	NA	MedGen:CN169374;-
T > G	SNV	missense_variant	113653026	NRAP	chr10	ENST00000369358:p.Asp160Ala/c.479A>C	0.00575285	rs148679332	NA	NA
T > C	SNV	missense_variant	51270728	DAZAP2	chr12	ENST00000604900:p.Leu130Pro/c.389T>C	0	rs7133314	NA	NA
A > C	SNV	synonymous_variant	3822924	PGAP2	chr11	ENST00000396991:p.Ile50Ile/c.150A>C	0.00451955	rs190087907	NA	NA
G > A	SNV	synonymous_variant	41900798	EHD4	chr15	ENST00000220325:p.Ala491Ala/c.1473C>T	0.00978899	rs138964472	COSM272626(2)	NA
C > T	SNV	missense_variant	42145895	PLA2G4F	chr15	ENST00000397272:p.Glu515Lys/c.1543G>A	0.008434	rs200522198	NA	NA
T > G	SNV	missense_variant	71898712	MYO9A	chr15	ENST00000356056:p.Gln1264Pro/c.3791A>C	0.00788472	rs141509078	NA	NA
G > A	SNV	missense_variant	548041	CAPN15	chr16	ENST00000568988:p.Gly57Ser/c.169G>A	0.00716667	rs199911780	NA	NA
T > C	SNV	missense_variant	52651842	KRT2	chr12	ENST00000309680:p.Ser101Gly/c.301A>G	NA	rs2634041	COSM3753358(1)	MedGen:C0432306,OMIM:146800,Orphanet:ORPHA455,SNOMED_CT:254169002;Ichthyosis_bullosa_of_Siemens
G > A	SNV	synonymous_variant	67826294	BPTF	chr17	ENST00000321892:p.Thr190Thr/c.570G>A	0.00778189	rs35711041	NA	NA
C > T	SNV	synonymous_variant	25227372	ZNF521	chr18	ENST00000361524:p.Ala182Ala/c.546G>A	0.00821635	rs182212217	COSM987249(1)	NA
C > T	SNV	missense_variant	36639530	ZNF461	chr19	ENST00000588268:p.Arg272His/c.815G>A	0.00606624	rs140064377	NA	NA
C > T	SNV	synonymous_variant	33262870	IFNAR2	chr21	ENST00000342136:p.Tyr306Tyr/c.918C>T	0.00956834	rs144511372	NA	NA
C > T	SNV	synonymous_variant	9356068	SPSB1	chr1	ENST00000328089:p.Asn59Asn/c.177C>T	0.00701773	rs112547723	NA	NA
C > G	SNV	synonymous_variant	11566568	GREB1	chr2	ENST00000234142:p.Val122Val/c.366C>G	0.00543656	rs146087617	NA	NA
G > A	SNV	missense_variant	127719767	WDR33	chr2	ENST00000322313:p.Pro753Leu/c.2258C>T	0.00663982	rs200450776	NA	NA
C > G	SNV	missense_variant	178538727	TTN	chr2	ENST00000589042:p.Trp33034Cys/c.99102G>C	0.00361633	rs397517778	NA	MedGen:CN169374;-
C > T	SNV	synonymous_variant	65792595	NLN	chr5	ENST00000380985:p.His489His/c.1467C>T	0.00511036	rs2707781	NA	NA
A > G	SNV	splice_donor_variant+intron_variant	63724778	RP11-415I12.2	chr12	ENST00000543539:n.157+1T>C	NA	rs3864455	NA	NA
C > G	SNV	synonymous_variant	44106676	AEBP1	chr7	ENST00000223357:p.Thr128Thr/c.384C>G	0.00731332	rs200224104	NA	NA
C > T	SNV	missense_variant	99968160	AZGP1	chr7	ENST00000292401:p.Arg203Gln/c.608G>A	0.00712189	rs140596787	NA	NA
C > T	SNV	synonymous_variant	68866999	CPM	chr12	ENST00000338356:p.Thr279Thr/c.837G>A	0.00984231	rs33925480	COSM3753459(1)	NA
C > T	SNV	missense_variant	19332026	DENND4C	chr9	ENST00000434457:p.Pro768Ser/c.2302C>T	0.00381139	rs181354867	NA	NA
C > T	SNV	missense_variant	34658613	IL11RA	chr9	ENST00000318041:p.Pro247Leu/c.740C>T	0.00380932	rs150157295	NA	NA
G > C	SNV	missense_variant	79690012	PAWR	chr12	ENST00000328827:p.Pro78Arg/c.233C>G	0	rs8176805	NA	NA
G > A	SNV	synonymous_variant	45003461	ZNF22	chr10	ENST00000298299:p.Gln31Gln/c.93G>A	0.000706752	rs188012564	NA	NA
T > A	SNV	missense_variant	95355701	SORBS1	chr10	ENST00000607232:p.Asn945Ile/c.2834A>T	0.00918027	rs187934477	NA	NA
A > G	SNV	stop_lost	34604189	SNX6	chr14	ENST00000555416:p.Ter170Argext*?/c.508T>C	0.00134074	rs571649916	NA	NA
T > C	SNV	synonymous_variant	70977159	PCNX1	chr14	ENST00000304743:p.Tyr274Tyr/c.822T>C	0.00483906	rs141883113	NA	NA
G > T	SNV	missense_variant	76227830	ETFA	chr15	ENST00000565910:p.Pro45His/c.134C>A	0.00939417	rs191401917	NA	NA
A > G	SNV	missense_variant	57106452	AKAP1	chr17	ENST00000337714:p.Ser330Gly/c.988A>G	0.0029602	rs34535433	COSM4598410(3)	NA
G > C	SNV	splice_donor_variant+intron_variant	101717395	CHPT1	chr12	ENST00000552329:c.*77+1G>C	NA	rs1544921	NA	NA
C > T	SNV	missense_variant	58516916	ALPK2	chr18	ENST00000361673:p.Ala1978Thr/c.5932G>A	0.0045672	rs146618330	NA	NA
G > T	SNV	missense_variant	39886260	FCGBP	chr19	ENST00000616721:p.Ala2640Glu/c.7919C>A	0.000835748	rs149109818	NA	NA
C > G	SNV	missense_variant	116911209	FBXW8	chr12	ENST00000309909:p.Arg58Gly/c.172C>G	0	rs11068230	COSM4146686(1)	NA
G > A	SNV	synonymous_variant	118034246	WSB2	chr12	ENST00000441406:p.Leu406Leu/c.1216C>T	0.00608894	rs12228444	NA	NA
A > G	SNV	synonymous_variant	10645396	JAG1	chr20	ENST00000254958:p.Cys691Cys/c.2073T>C	0.00560392	rs200648035	NA	MedGen:C0085280,Orphanet:ORPHA52,SNOMED_CT:31742004|MedGen:C1956125,OMIM:118450|MedGen:CN169374|MedGen:CN239319;Arteriohepatic_dysplasia|Alagille_syndrome_1|-|Isolated_Nonsyndromic_Congenital_Heart_Disease
C > T	SNV	synonymous_variant	59995960	CDH26	chr20	ENST00000348616:p.Ala598Ala/c.1794C>T	0.00619767	rs79373787	NA	NA
G > A	SNV	missense_variant	45468713	COL18A1	chr21	ENST00000359759:p.Arg608Gln/c.1823G>A	0.00831195	rs2236453	NA	NA
G > A	SNV	synonymous_variant	140322048	LRP1B	chr2	ENST00000389484:p.Cys4185Cys/c.12555C>T	0.00969226	rs147162004	NA	NA
G > A	SNV	missense_variant	10238785	IRAK2	chr3	ENST00000256458:p.Arg504Gln/c.1511G>A	0.00559965	rs202117175	NA	NA
G > A	SNV	missense_variant	141331879	PCDHGA1	chr5	ENST00000517417:p.Asp399Asn/c.1195G>A	0.00717625	rs116715037	NA	NA
G > A	SNV	missense_variant	92102631	AKAP9	chr7	ENST00000359028:p.Arg3715Gln/c.11144G>A	0.00913441	rs186148498	COSM3883337(1)	MeSH:D008133,MedGen:C0023976,SNOMED_CT:9651007|MedGen:CN517202;Long_QT_syndrome|not_provided
C > T	SNV	missense_variant	151232786	CHPF2	chr7	ENST00000495645:p.Pro8Ser/c.22C>T	0.00889532	rs374377569	NA	NA
A > G	SNV	synonymous_variant	132240555	GALNT9	chr12	ENST00000411988:p.Ala115Ala/c.345T>C	0.000322303	rs192299657	COSM5505354(1)	NA
C > G	SNV	missense_variant	17550312	SLC7A2	chr8	ENST00000004531:p.Ser277Cys/c.830C>G	0.0085963	rs188973136	NA	NA
G > C	SNV	synonymous_variant	132583652	FBRSL1	chr12	ENST00000434748:p.Thr1004Thr/c.3012G>C	0	rs7966712	COSM4146898(3)	NA
G > A	SNV	synonymous_variant	136209043	QSOX2	chr9	ENST00000358701:p.Leu594Leu/c.1782C>T	0.00745051	rs56231911	NA	NA
G > A	SNV	synonymous_variant	137111904	DPP7	chr9	ENST00000371579:p.Pro392Pro/c.1176C>T	0.00409076	rs185560168	NA	NA
T > C	SNV	missense_variant	63633049	ATL3	chr11	ENST00000398868:p.Ile362Val/c.1084A>G	0.00400445	rs139006668	NA	NA
G > T	SNV	missense_variant	107654204	ELMOD1	chr11	ENST00000265840:p.Arg227Met/c.680G>T	0.00914862	rs202173749	NA	NA
G > A	SNV	synonymous_variant	49975608	AQP6	chr12	ENST00000315520:p.Gly262Gly/c.786G>A	0.00668098	rs200981566	NA	NA
A > G	SNV	missense_variant	22671378	AL354828.1	chr13	ENST00000623728:p.Lys162Glu/c.484A>G	NA	rs9552685	NA	NA
G > A	SNV	missense_variant	22675140	AL354828.1	chr13	ENST00000623728:p.Arg187His/c.560G>A	NA	rs9317134	NA	NA
C > T	SNV	synonymous_variant	104986570	C14orf79	chr14	ENST00000547315:p.Leu47Leu/c.139C>T	0.00623122	rs201277861	NA	NA
A > G	SNV	missense_variant	64930831	ANKDD1A	chr15	ENST00000319580:p.Thr194Ala/c.580A>G	0.00486073	rs183862467	NA	NA
C > T	SNV	synonymous_variant	744947	GEMIN4	chr17	ENST00000319004:p.Gln1032Gln/c.3096G>A	0.00884907	rs185329789	NA	NA
A > G	SNV	missense_variant	25096713	PABPC3	chr13	ENST00000281589:p.Gln172Arg/c.515A>G	5.49874e-05	rs75475407	COSM4147662(16)	NA
G > A	SNV	missense_variant	25096730	PABPC3	chr13	ENST00000281589:p.Glu178Lys/c.532G>A	0	rs200859889	COSM3773666(22)	NA
A > G	SNV	synonymous_variant	25096735	PABPC3	chr13	ENST00000281589:p.Arg179Arg/c.537A>G	0	rs77142265	COSM3773667(2)	NA
G > A	SNV	synonymous_variant	41452806	MX1	chr21	ENST00000398598:p.Gln565Gln/c.1695G>A	0.0047298	rs469304	NA	NA
C > T	SNV	missense_variant	31291079	PIK3IP1	chr22	ENST00000215912:p.Gly65Ser/c.193G>A	0.00655296	rs202173016	NA	NA
A > G	SNV	missense_variant	25096877	PABPC3	chr13	ENST00000281589:p.Ser227Gly/c.679A>G	5.5537e-05	rs75314628	COSM4590474(21)	NA
G > A	SNV	missense_variant	46356898	TRMU	chr22	ENST00000381019:p.Gly359Arg/c.1075G>A	0.0053342	rs79874854	NA	MedGen:C2751567,OMIM:613070;Liver_failure_acute_infantile
C > T	SNV	synonymous_variant	3405509	PRDM16	chr1	ENST00000270722:p.Pro349Pro/c.1047C>T	0.00250089	rs182903782	NA	NA
G > A	SNV	missense_variant	39285751	MACF1	chr1	ENST00000567887:p.Ala538Thr/c.1612G>A	0.00494996	rs186809071	NA	NA
A > G	SNV	synonymous_variant	153704107	TLR2	chr4	ENST00000260010:p.Ala400Ala/c.1200A>G	0.00804785	rs144038898	NA	NA
A > C	SNV	missense_variant	46692899	TDRD6	chr6	ENST00000316081:p.Asn1591His/c.4771A>C	0.00146787	rs368905759	NA	NA
A > C	SNV	missense_variant	109448256	MICAL1	chr6	ENST00000630715:p.Ile620Ser/c.1859T>G	0.00875285	rs193182382	COSM4006098(1)	NA
C > T	SNV	missense_variant	129776181	GSDMC	chr8	ENST00000276708:p.Ala109Thr/c.325G>A	0.00293574	rs191844570	NA	NA
A > G	SNV	missense_variant	144391823	ADCK5	chr8	ENST00000308860:p.Asn324Ser/c.971A>G	0.00444444	rs199991427	COSM99007(1)	NA
C > T	SNV	missense_variant	95064931	CYP2C8	chr10	ENST00000371270:p.Gly171Ser/c.511G>A	0.0058146	rs142886225	NA	NA
T > C	SNV	missense_variant	104033981	COL17A1	chr10	ENST00000353479:p.Asn1374Asp/c.4120A>G	0.005056	rs151151613	NA	NA
T > C	SNV	missense_variant	53531856	ATF7	chr12	ENST00000548446:p.Asn283Ser/c.848A>G	0.00383888	rs544572146	NA	NA
C > T	SNV	missense_variant	3585779	TRPV1	chr17	ENST00000425167:p.Val469Met/c.1405G>A	0.00346137	rs199600911	NA	NA
C > T	SNV	synonymous_variant	3204746	NCLN	chr19	ENST00000246117:p.Asp401Asp/c.1203C>T	0.0059332	rs201337774	NA	NA
G > A	SNV	synonymous_variant	10783060	DNM2	chr19	ENST00000355667:p.Pro263Pro/c.789G>A	0.00778613	rs199976453	NA	MedGen:CN169374|MedGen:CN239281|MedGen:CN239334;-|Centronuclear_Myopathy,_Dominant|Charcot-Marie-Tooth,_Intermediate
T > C	SNV	missense_variant	28100491	FLT3	chr13	ENST00000241453:p.Asp7Gly/c.20A>G	0	rs12872889	COSM4147677(1)	NA
C > T	SNV	synonymous_variant	43268124	PSG9	chr19	ENST00000270077:p.Pro30Pro/c.90G>A	0.00563026	rs76179051	NA	NA
C > T	SNV	missense_variant	40665969	FOXO1	chr13	ENST00000379561:p.Asp82Asn/c.244G>A	0	rs34733279	NA	NA
G > A	SNV	synonymous_variant	63562945	HELZ2	chr20	ENST00000467148:p.Ala1959Ala/c.5877C>T	0.00388056	rs143139621	NA	NA
G > A	SNV	synonymous_variant	42221169	DGKH	chr13	ENST00000627777:p.Pro1014Pro/c.3042G>A	NA	rs7989440	COSN164478	NA
C > A	SNV	missense_variant	46690110	CERK	chr22	ENST00000216264:p.Gly475Trp/c.1423G>T	0.00462107	rs148346577	NA	NA
A > G	SNV	synonymous_variant	26282413	UBXN11	chr1	ENST00000374221:p.Pro483Pro/c.1449T>C	0.000188917	rs201519763	NA	NA
T > C	SNV	synonymous_variant	224814324	DOCK10	chr2	ENST00000258390:p.Ala1135Ala/c.3405A>G	0.000204541	rs372600406	NA	NA
G > A	SNV	synonymous_variant	52928240	SFMBT1	chr3	ENST00000394752:p.Phe333Phe/c.999C>T	0.00680235	rs3733037	NA	NA
G > A	SNV	missense_variant	98395734	FARP1	chr13	ENST00000596580:p.Gly558Arg/c.1672G>A	NA	rs3783017	NA	NA
T > C	SNV	synonymous_variant	98395772	FARP1	chr13	ENST00000596580:p.Phe570Phe/c.1710T>C	NA	rs3783016	NA	NA
C > T	SNV	synonymous_variant	3136309	HTT	chr4	ENST00000355072:p.Ala927Ala/c.2781C>T	0.00279142	rs188101620	NA	NA
G > A	SNV	synonymous_variant	82842330	SEC31A	chr4	ENST00000505472:p.Tyr957Tyr/c.2871C>T	0.00800526	rs201722691	NA	NA
C > G	SNV	synonymous_variant	141188770	PCDHB9	chr5	ENST00000316105:p.Ala484Ala/c.1452C>G	0.00728498	rs192553225	NA	NA
A > G	SNV	missense_variant	113498604	TMCO3	chr13	ENST00000473287:p.Tyr139Cys/c.416A>G	NA	rs2260216	COSN19636808	NA
A > G	SNV	missense_variant	113498613	TMCO3	chr13	ENST00000473287:p.Asn142Ser/c.425A>G	NA	rs2260215	NA	NA
T > C	SNV	missense_variant	24436673	GPLD1	chr6	ENST00000230036:p.Glu754Gly/c.2261A>G	0.00478521	rs200438724	COSM2856623(1)	NA
T > C	SNV	missense_variant	20435190	KLHL33	chr14	ENST00000636854:p.Arg208Gly/c.622A>G	NA	rs1713408	NA	NA
C > T	SNV	missense_variant	20435747	KLHL33	chr14	ENST00000636854:p.Arg22Lys/c.65G>A	NA	rs8017603	NA	NA
C > T	SNV	synonymous_variant	2598506	IQCE	chr7	ENST00000476665:p.Cys494Cys/c.1482C>T	0.00220802	rs568245496	NA	NA
G > A	SNV	missense_variant	21499772	METTL3	chr14	ENST00000539760:p.Pro332Ser/c.994C>T	NA	rs1139130	NA	NA
C > A	SNV	missense_variant	7358082	ZNF705G	chr8	ENST00000400156:p.Ser266Ile/c.797G>T	0.00114242	rs200239642	NA	NA
T > G	SNV	missense_variant	21634161	OR10G2	chr14	ENST00000542433:p.Asn228His/c.682A>C	NA	rs200792644	NA	NA
T > G	SNV	synonymous_variant	21634162	OR10G2	chr14	ENST00000542433:p.Val227Val/c.681A>C	NA	rs201949084	NA	NA
G > A	SNV	missense_variant	7358131	ZNF705G	chr8	ENST00000400156:p.His250Tyr/c.748C>T	0.00108802	rs201738046	NA	NA
C > T	SNV	missense_variant	21634218	OR10G2	chr14	ENST00000542433:p.Gly209Arg/c.625G>A	NA	rs12894405	NA	NA
A > G	SNV	missense_variant	100194229	SPAG1	chr8	ENST00000388798:p.Lys353Glu/c.1057A>G	0.00549269	rs556774863	NA	MedGen:C3809706,OMIM:615505;Ciliary_dyskinesia,_primary,_28
C > T	SNV	missense_variant	21634436	OR10G2	chr14	ENST00000542433:p.Arg136His/c.407G>A	NA	rs10138694	NA	NA
C > T	SNV	synonymous_variant	21634456	OR10G2	chr14	ENST00000542433:p.Leu129Leu/c.387G>A	NA	rs10138704	NA	NA
A > C	SNV	missense_variant	21634589	OR10G2	chr14	ENST00000542433:p.Leu85Arg/c.254T>G	NA	rs41314525	NA	NA
T > C	SNV	synonymous_variant	21643440	TRAV1-2	chr14	ENST00000390423:p.Pro60Pro/c.180T>C	NA	rs3748364	NA	NA
G > A	SNV	synonymous_variant	21665202	OR4E2	chr14	ENST00000408935:p.Ser40Ser/c.120G>A	NA	rs12717305	NA	NA
A > G	SNV	missense_variant	21665434	OR4E2	chr14	ENST00000408935:p.Met118Val/c.352A>G	NA	rs2874103	NA	NA
G > A	SNV	missense_variant	21665783	OR4E2	chr14	ENST00000408935:p.Arg234Gln/c.701G>A	NA	rs970382	NA	NA
C > T	SNV	synonymous_variant	98457230	STK24	chr13	ENST00000376547:p.Ala411Ala/c.1233G>A	0.00723613	rs142980099	NA	NA
T > C	SNV	synonymous_variant	21768830	TRAV6	chr14	ENST00000390428:p.Ala49Ala/c.147T>C	NA	rs2075486	NA	NA
G > T	SNV	synonymous_variant	21825915	TRAV10	chr14	ENST00000390432:p.Thr61Thr/c.183G>T	NA	rs10459428	NA	NA
C > T	SNV	synonymous_variant	21846803	TRAV8-2	chr14	ENST00000390434:p.Thr14Thr/c.42C>T	NA	rs34825426	NA	NA
G > A	SNV	synonymous_variant	21847030	TRAV8-2	chr14	ENST00000390434:p.Pro50Pro/c.150G>A	NA	rs2075488	NA	NA
C > A	SNV	missense_variant	21924450	TRAV14DV4	chr14	ENST00000390440:p.Pro50Gln/c.149C>A	NA	rs10140810	NA	NA
C > T	SNV	synonymous_variant	22168458	TRAV30	chr14	ENST00000557168:p.Gly10Gly/c.30C>T	0.00383734	rs186752589	NA	NA
C > T	SNV	synonymous_variant	21924631	TRAV14DV4	chr14	ENST00000390440:p.Tyr110Tyr/c.330C>T	NA	rs8008040	NA	NA
G > A	SNV	missense_variant	21941380	TRAV9-2	chr14	ENST00000390441:p.Asp21Asn/c.61G>A	NA	rs2178779	NA	NA
G > A	SNV	missense_variant	21979008	TRAV8-6	chr14	ENST00000390443:p.Glu77Lys/c.229G>A	NA	rs2075484	NA	NA
A > G	SNV	missense_variant	21979011	TRAV8-6	chr14	ENST00000390443:p.Ser78Gly/c.232A>G	NA	rs2075485	NA	NA
A > C	SNV	missense_variant	22124030	TRAV26-1	chr14	ENST00000390455:p.Thr25Pro/c.73A>C	NA	rs2272550	NA	NA
A > G	SNV	missense_variant	22132901	TRAV8-7	chr14	ENST00000390456:p.Lys70Glu/c.208A>G	NA	rs3811291	NA	NA
A > C	SNV	missense_variant	22148600	TRAV27	chr14	ENST00000390457:p.Thr99Pro/c.295A>C	NA	rs34355797	NA	NA
T > C	SNV	synonymous_variant	22163782	TRAV29DV5	chr14	ENST00000390458:p.Val90Val/c.270T>C	NA	rs2075493	NA	NA
C > T	SNV	synonymous_variant	22168978	TRAV30	chr14	ENST00000557168:p.Cys109Cys/c.327C>T	NA	rs11157436	COSN8864721	NA
A > G	SNV	missense_variant	22503757	TRAJ37	chr14	ENST00000612375:p.Ser3Gly/c.7A>G	NA	rs2170810	NA	NA
G > T	SNV	missense_variant	73540536	REC114	chr15	ENST00000331090:p.Val101Leu/c.301G>T	0.0061749	rs182542888	NA	NA
A > G	SNV	missense_variant	22634064	OR6J1	chr14	ENST00000540461:p.Ser250Pro/c.748T>C	NA	rs1753430	NA	NA
T > G	SNV	synonymous_variant	4875290	UBN1	chr16	ENST00000262376:p.Val960Val/c.2880T>G	0.00625204	rs17137364	NA	NA
C > T	SNV	missense_variant	23103494	RP11-244E17.1	chr14	ENST00000637218:p.Ala220Thr/c.658G>A	NA	rs7152493	NA	NA
T > C	SNV	synonymous_variant	4883906	PPL	chr16	ENST00000345988:p.Gln1583Gln/c.4749A>G	0.0060896	rs17137389	NA	NA
C > T	SNV	synonymous_variant	4884776	PPL	chr16	ENST00000345988:p.Gln1293Gln/c.3879G>A	0.00608894	rs61744951	NA	NA
C > G	SNV	missense_variant	4885984	PPL	chr16	ENST00000345988:p.Glu891Gln/c.2671G>C	0.00614398	rs35869286	NA	NA
G > A	SNV	stop_gained	31483548	GPR33	chr14	ENST00000399285:p.Arg140*/c.418C>T	NA	rs17097921	NA	NA
G > A	SNV	synonymous_variant	4537663	SPNS2	chr17	ENST00000571386:p.Thr237Thr/c.711G>A	0.00866337	rs145484746	NA	NA
T > C	SNV	synonymous_variant	17795033	RAI1	chr17	ENST00000353383:p.Ala695Ala/c.2085T>C	0.00527403	rs200335835	NA	NA
C > T	SNV	synonymous_variant	82727060	FN3KRP	chr17	ENST00000269373:p.Phe273Phe/c.819C>T	0.00690443	rs148008327	COSM3523898(1)	NA
C > T	SNV	missense_variant	16555222	SLC35E1	chr19	ENST00000595753:p.Arg311His/c.932G>A	0.00391432	rs202071873	COSM1589804(2)	NA
G > C	SNV	synonymous_variant	58498518	SLC27A5	chr19	ENST00000263093:p.Leu690Leu/c.2070C>G	0.00675381	rs184994408	NA	NA
A > G	SNV	synonymous_variant	69572069	CCDC177	chr14	ENST00000599174:p.Gly518Gly/c.1554T>C	0	rs7142060	COSM3765765(3)	NA
C > T	SNV	synonymous_variant	69572870	CCDC177	chr14	ENST00000599174:p.Ser251Ser/c.753G>A	0	rs7147881	COSM4148210(2)	NA
C > G	SNV	missense_variant	69573164	CCDC177	chr14	ENST00000599174:p.Glu153Asp/c.459G>C	0	rs4902734	COSM4148211(1)	NA
G > C	SNV	synonymous_variant	58514261	ZBTB45	chr19	ENST00000354590:p.Arg443Arg/c.1329C>G	0.00690654	rs185984401	NA	NA
C > G	SNV	synonymous_variant	3785080	CENPB	chr20	ENST00000379751:p.Ser468Ser/c.1404G>C	0.00669133	rs201265512	NA	NA
G > A	SNV	missense_variant	222577535	TAF1A	chr1	ENST00000352967:p.Arg172Trp/c.514C>T	0.00658181	rs148113527	COSM4028509(1)	NA
G > A	SNV	synonymous_variant	235161182	RBM34	chr1	ENST00000408888:p.Val15Val/c.45C>T	0.00537273	rs184608793	NA	NA
T > C	SNV	missense_variant	85327164	TGOLN2	chr2	ENST00000282120:p.Lys190Glu/c.568A>G	0.00222519	rs76921212	NA	NA
G > T	SNV	missense_variant	218650497	ZNF142	chr2	ENST00000449707:p.Pro104Thr/c.310C>A	0.00351833	rs189959800	COSM4001505(1)	NA
G > A	SNV	missense_variant	105534801	ALCAM	chr3	ENST00000306107:p.Gly229Asp/c.686G>A	0.00761366	rs10933819	NA	NA
C > T	SNV	synonymous_variant	153704467	TLR2	chr4	ENST00000260010:p.Asp520Asp/c.1560C>T	0.00375204	rs200936495	NA	NA
G > T	SNV	missense_variant+splice_region_variant	163515313	TMA16	chr4	ENST00000509657:p.Arg118Ser/c.354G>T	0.00682081	rs151170713	NA	NA
C > T	SNV	missense_variant	158502746	TULP4	chr6	ENST00000367097:p.Ala1028Val/c.3083C>T	0.00239671	rs199631281	NA	NA
C > T	SNV	synonymous_variant	77413962	NOXRED1	chr14	ENST00000380835:p.Arg107Arg/c.321G>A	0.00907291	rs10130481	COSM3754130(2)	NA
C > T	SNV	synonymous_variant	121128469	CPED1	chr7	ENST00000310396:p.Leu464Leu/c.1390C>T	0.00669497	rs190111554	NA	NA
A > C	SNV	synonymous_variant	152163182	KMT2C	chr7	ENST00000262189:p.Pro3465Pro/c.10395T>G	0.00299011	rs146083360	NA	NA
G > C	SNV	missense_variant	69502868	PLEKHD1	chr14	ENST00000322564:p.Glu182Gln/c.544G>C	0.00724904	rs186420679	NA	NA
C > G	SNV	missense_variant	92071010	ATXN3	chr14	ENST00000545170:p.Gly315Arg/c.943G>C	NA	rs12895357	NA	MedGen:C0024408,OMIM:109150,Orphanet:ORPHA98757,SNOMED_CT:91952008|MedGen:CN169374;Azorean_disease|-
A > G	SNV	synonymous_variant	75546521	BATF	chr14	ENST00000286639:p.Thr76Thr/c.228A>G	0.00342689	rs2228234	NA	NA
C > G	SNV	synonymous_variant	75546596	BATF	chr14	ENST00000286639:p.Pro101Pro/c.303C>G	0.0033865	rs2228235	NA	NA
C > G	SNV	splice_donor_variant+intron_variant	100569737	BEGAIN	chr14	ENST00000355173:c.-16+1G>C	NA	rs10140554	NA	NA
G > C	SNV	missense_variant	85579207	AKAP13	chr15	ENST00000361243:p.Gly380Ala/c.1139G>C	0.00560148	rs115984398	NA	NA
G > A	SNV	stop_gained	5485927	DERL2	chr17	ENST00000574952:p.Arg79*/c.235C>T	0.0018797	rs182340475	NA	NA
A > G	SNV	synonymous_variant	104946886	AHNAK2	chr14	ENST00000333244:p.Asp2855Asp/c.8565T>C	NA	rs55797226	NA	NA
A > T	SNV	missense_variant	104948928	AHNAK2	chr14	ENST00000333244:p.Ser2175Thr/c.6523T>A	0.0024359	rs201824674	COSM1740135(5)	NA
G > A	SNV	missense_variant	73455988	SDK2	chr17	ENST00000392650:p.Arg133Cys/c.397C>T	0.00771903	rs187752235	NA	NA
C > T	SNV	synonymous_variant	81443122	BAHCC1	chr17	ENST00000584436:p.Gly591Gly/c.1773C>T	0.00416948	rs374395535	NA	NA
G > A	SNV	synonymous_variant	45857927	EPG5	chr18	ENST00000282041:p.Leu2456Leu/c.7368C>T	0.0068417	rs148229334	NA	NA
G > A	SNV	synonymous_variant	74147560	FBXO15	chr18	ENST00000585174:p.Gly64Gly/c.192C>T	0.00775194	rs371746770	NA	NA
C > T	SNV	missense_variant	4359193	MPND	chr19	ENST00000596722:p.Pro455Ser/c.1363C>T	0.00806721	rs200972486	NA	NA
T > G	SNV	synonymous_variant	8951627	MUC16	chr19	ENST00000397910:p.Pro8381Pro/c.25143A>C	0.00551286	rs182106491	NA	NA
A > T	SNV	synonymous_variant	104951812	AHNAK2	chr14	ENST00000333244:p.Ile1213Ile/c.3639T>A	0.00286852	rs147978925	COSM4147915(4)	NA
G > A	SNV	missense_variant	42402699	LIPE	chr19	ENST00000244289:p.Leu959Phe/c.2875C>T	0.000784929	rs201344756	NA	NA
G > A	SNV	synonymous_variant	34856843	GGT7	chr20	ENST00000336431:p.Ser355Ser/c.1065C>T	0.00528726	rs3746452	NA	NA
G > A	SNV	synonymous_variant	45923063	WNT7B	chr22	ENST00000409496:p.Asp285Asp/c.855C>T	0.00337654	rs370817439	NA	NA
C > T	SNV	missense_variant	43671619	KDM4A	chr1	ENST00000372396:p.Ala493Val/c.1478C>T	0.00419207	rs138721228	NA	NA
G > A	SNV	missense_variant	220880308	HLX	chr1	ENST00000366903:p.Ala151Thr/c.451G>A	0.0096621	rs12041280	NA	NA
T > C	SNV	synonymous_variant	20308039	PUM2	chr2	ENST00000338086:p.Gln274Gln/c.822A>G	0.00385995	rs149498911	NA	NA
C > T	SNV	missense_variant	178709772	TTN	chr2	ENST00000589042:p.Arg9516His/c.28547G>A	0.0049516	rs374156904	NA	MedGen:C1837342,OMIM:608807,Orphanet:ORPHA140922|MedGen:C1858763,OMIM:604145|MedGen:CN169374|MedGen:CN230736|MedGen:CN517202;Limb-girdle_muscular_dystrophy,_type_2J|Dilated_cardiomyopathy_1G|-|Cardiovascular_phenotype|not_provided
C > T	SNV	synonymous_variant	23440492	GOLGA6L2	chr15	ENST00000567107:p.Ala661Ala/c.1983G>A	NA	rs374969803	NA	NA
G > C	SNV	missense_variant	185756269	FSIP2	chr2	ENST00000343098:p.Glu446Gln/c.1336G>C	0.00519886	rs181232065	NA	NA
A > G	SNV	missense_variant	209693512	MAP2	chr2	ENST00000360351:p.Thr448Ala/c.1342A>G	0.00977544	rs193121376	NA	NA
C > T	SNV	missense_variant	217818578	TNS1	chr2	ENST00000171887:p.Asp1148Asn/c.3442G>A	0.0064702	rs184451758	NA	NA
C > T	SNV	missense_variant	219235487	ANKZF1	chr2	ENST00000323348:p.Arg569Trp/c.1705C>T	0.00578485	rs2293076	COSM4001510(2)	NA
C > T	SNV	missense_variant+splice_region_variant	184388995	CHRD	chr3	ENST00000204604:p.Pro938Ser/c.2812C>T	0.00468104	rs202232030	NA	NA
G > A	SNV	missense_variant	168177749	ANXA10	chr4	ENST00000359299:p.Glu164Lys/c.490G>A	0.00690518	rs77206333	NA	NA
T > C	SNV	missense_variant	159197496	FNDC1	chr6	ENST00000297267:p.Trp59Arg/c.175T>C	0.00428444	rs374967242	COSM4586423(1)	NA
A > G	SNV	synonymous_variant	48272318	ABCA13	chr7	ENST00000435803:p.Ser884Ser/c.2652A>G	0.00489596	rs193268120	NA	NA
T > C	SNV	synonymous_variant	35084559	NANOGP8	chr15	ENST00000528386:p.Gly184Gly/c.552A>G	NA	rs2279066	COSN164894	NA
C > A	SNV	synonymous_variant	79307508	ZMIZ1	chr10	ENST00000334512:p.Pro924Pro/c.2772C>A	0.00252387	rs201783925	COSM3675884(1)	NA
G > T	SNV	missense_variant	62836032	TLN2	chr15	ENST00000561311:p.Val2445Leu/c.7333G>T	0.00345584	rs78592652	NA	NA
A > C	SNV	synonymous_variant	68678797	CDH3	chr16	ENST00000264012:p.Ser194Ser/c.582A>C	0.00277294	rs148063369	NA	NA
A > G	SNV	synonymous_variant	20096765	SPECC1	chr17	ENST00000261503:p.Ser38Ser/c.114A>G	0.00532782	rs78734455	NA	NA
T > A	SNV	missense_variant	8499288	PRAM1	chr19	ENST00000423345:p.Ser174Cys/c.520A>T	0.00683616	rs116858681	NA	NA
C > A	SNV	missense_variant	15373925	AKAP8	chr19	ENST00000269701:p.Ala78Ser/c.232G>T	0.00799782	rs200946181	NA	NA
G > A	SNV	missense_variant	15736819	SLC25A34	chr1	ENST00000294454:p.Val112Met/c.334G>A	0.00829342	rs190836685	NA	NA
C > T	SNV	missense_variant	248273355	OR2T33	chr1	ENST00000318021:p.Gly154Arg/c.460G>A	0.00554649	rs146681556	NA	NA
C > T	SNV	missense_variant	37211948	CEBPZ	chr2	ENST00000234170:p.Asp899Asn/c.2695G>A	0.0051681	rs192503385	NA	NA
A > G	SNV	synonymous_variant	177618246	TTC30A	chr2	ENST00000355689:p.Asn152Asn/c.456T>C	0.00869849	rs182464106	NA	NA
C > T	SNV	synonymous_variant	64944678	ANKDD1A	chr15	ENST00000319580:p.Ala364Ala/c.1092C>T	NA	rs2414865	NA	NA
T > C	SNV	synonymous_variant	64957167	ANKDD1A	chr15	ENST00000319580:p.Leu516Leu/c.1548T>C	NA	rs111486986	NA	NA
A > G	SNV	missense_variant	178751122	TTN	chr2	ENST00000360870:p.Tyr3760His/c.11278T>C	0.00272836	rs377740664	NA	MedGen:CN169374;-
G > T	SNV	missense_variant	203439766	RAPH1	chr2	ENST00000374493:p.Pro1194Thr/c.3580C>A	0.0062534	rs191393494	NA	NA
A > C	SNV	splice_donor_variant+intron_variant	73928063	LOXL1-AS1	chr15	ENST00000564194:n.184+2T>G	NA	rs73446383	NA	NA
T > C	SNV	synonymous_variant	74755085	CYP1A2	chr15	ENST00000343932:p.Asn516Asn/c.1548T>C	NA	rs2470890	NA	NA
G > T	SNV	synonymous_variant	102867378	PAM	chr5	ENST00000304400:p.Gly65Gly/c.195G>T	0.00364805	rs145666758	NA	NA
G > A	SNV	synonymous_variant	26056375	HIST1H1C	chr6	ENST00000343677:p.Ala18Ala/c.54C>T	0.00998135	rs199906554	NA	NA
G > A	SNV	synonymous_variant	76310005	ETFA	chr15	ENST00000560309:p.His33His/c.99C>T	0	rs2404971	COSN8992253	NA
T > C	SNV	synonymous_variant	101036912	MUC17	chr7	ENST00000306151:p.Pro1832Pro/c.5496T>C	0.00767055	rs574829126	NA	NA
C > T	SNV	missense_variant	673943	ERICH1	chr8	ENST00000262109:p.Glu137Lys/c.409G>A	0.00339763	rs146682812	NA	NA
A > G	SNV	synonymous_variant	76388603	RFK	chr9	ENST00000376736:p.Asn96Asn/c.288T>C	0.0014135	rs143424189	NA	NA
G > A	SNV	synonymous_variant	110513077	SVEP1	chr9	ENST00000401783:p.Pro384Pro/c.1152C>T	0.00729236	rs61998196	NA	NA
C > T	SNV	synonymous_variant	75462842	GDPD5	chr11	ENST00000336898:p.Thr55Thr/c.165G>A	0.00462208	rs183241912	NA	NA
A > G	SNV	synonymous_variant	125961896	CDON	chr11	ENST00000392693:p.Ser1153Ser/c.3459T>C	0.00434972	rs186048531	NA	NA
A > G	SNV	synonymous_variant	55828200	DNAJC14	chr12	ENST00000317269:p.Phe153Phe/c.459T>C	0.00573959	rs76644388	NA	NA
T > C	SNV	synonymous_variant	100060009	UHRF1BP1L	chr12	ENST00000279907:p.Ala528Ala/c.1584A>G	0.00388689	rs187678307	NA	NA
T > C	SNV	synonymous_variant	88856875	ACAN	chr15	ENST00000439576:p.Ser1430Ser/c.4290T>C	0.000569541	rs78806382	NA	NA
G > A	SNV	missense_variant	131799041	SFSWAP	chr12	ENST00000541286:p.Val960Ile/c.2878G>A	0.00407742	rs117664858	NA	NA
A > G	SNV	missense_variant	92991703	CHD2	chr15	ENST00000637789:p.Lys91Glu/c.271A>G	NA	rs3826035	NA	NA
C > T	SNV	missense_variant	42560839	HAUS2	chr15	ENST00000562398:p.Pro105Leu/c.314C>T	0.00182307	rs373013457	NA	NA
A > C	SNV	missense_variant	576346	PIGQ	chr16	ENST00000422307:p.His345Pro/c.1034A>C	NA	rs2071980	NA	NA
G > A	SNV	missense_variant	80227888	SLC26A11	chr17	ENST00000361193:p.Val222Met/c.664G>A	0.00835426	rs151155883	COSM3356979(1)	NA
G > A	SNV	missense_variant	18598468	CRLF1	chr19	ENST00000392386:p.Arg221Cys/c.661C>T	0.00815572	rs199625640	NA	NA
G > A	SNV	stop_gained	35529268	C20orf173	chr20	ENST00000374345:p.Arg36*/c.106C>T	0.00702427	rs141795719	NA	NA
G > T	SNV	missense_variant	42747397	P3H1	chr1	ENST00000236040:p.Gln644Lys/c.1930C>A	0.00371058	rs3738497	NA	MedGen:C1970458,OMIM:610915;Osteogenesis_imperfecta_type_8
G > A	SNV	synonymous_variant	205620530	ELK4	chr1	ENST00000357992:p.Ala172Ala/c.516C>T	0.00587148	rs149424146	NA	NA
G > A	SNV	synonymous_variant	220102404	IARS2	chr1	ENST00000366922:p.Pro247Pro/c.741G>A	0.00445895	rs199601961	NA	NA
A > G	SNV	missense_variant	69496053	AAK1	chr2	ENST00000409085:p.Val766Ala/c.2297T>C	0.00498339	rs192569396	NA	NA
C > T	SNV	missense_variant	228017888	SPHKAP	chr2	ENST00000392056:p.Gly989Glu/c.2966G>A	0.0021221	rs373893925	NA	NA
A > G	SNV	synonymous_variant	233158371	INPP5D	chr2	ENST00000445964:p.Thr363Thr/c.1089A>G	0.0043339	rs148118779	NA	NA
G > A	SNV	synonymous_variant	1826716	HAGH	chr16	ENST00000397356:p.Gly24Gly/c.72C>T	0	rs368936599	NA	NA
C > G	SNV	missense_variant	3092910	ZSCAN10	chr16	ENST00000576985:p.Val10Leu/c.28G>C	NA	rs11644978	NA	NA
T > C	SNV	synonymous_variant	79730587	CMYA5	chr5	ENST00000446378:p.Leu608Leu/c.1822T>C	0.0027818	rs182125509	NA	NA
G > T	SNV	missense_variant	103120422	PPIP5K2	chr5	ENST00000507921:p.Gly4Cys/c.10G>T	0.00427838	rs76101755	NA	NA
T > C	SNV	missense_variant	8644570	METTL22	chr16	ENST00000572956:p.Ile147Thr/c.440T>C	NA	rs1641066	NA	NA
C > T	SNV	synonymous_variant	36986162	MTCH1	chr6	ENST00000373627:p.Ser4Ser/c.12G>A	0.00877193	rs533263243	NA	NA
T > C	SNV	missense_variant	29914496	WIPF3	chr7	ENST00000242140:p.Ser478Pro/c.1432T>C	0.00629077	rs191126276	NA	NA
G > A	SNV	missense_variant	92144905	LRRD1	chr7	ENST00000430130:p.Arg856Cys/c.2566C>T	0.00547556	rs199538336	NA	NA
G > T	SNV	missense_variant	93134957	SAMD9L	chr7	ENST00000318238:p.Leu339Ile/c.1015C>A	0.00538922	rs138238924	COSM284784(1)	NA
G > C	SNV	synonymous_variant	24567251	RBBP6	chr16	ENST00000319715:p.Pro566Pro/c.1698G>C	0.00918778	rs189300234	NA	NA
G > A	SNV	missense_variant	15140992	NMT2	chr10	ENST00000378150:p.Pro68Ser/c.202C>T	0.00574606	rs184655109	NA	NA
G > A	SNV	synonymous_variant	61344164	TKFC	chr11	ENST00000394900:p.Val377Val/c.1131G>A	0.00397171	rs202072804	NA	NA
A > G	SNV	synonymous_variant	61437651	SDHAF2	chr11	ENST00000301761:p.Leu21Leu/c.63A>G	0.00581711	rs191513932	NA	MedGen:C0027672,SNOMED_CT:699346009|MedGen:C0031511,OMIM:171300|MedGen:C1708353,Orphanet:ORPHA29072|MedGen:CN169374;Hereditary_cancer-predisposing_syndrome|Pheochromocytoma|Hereditary_Paraganglioma-Pheochromocytoma_Syndromes|-
A > G	SNV	missense_variant	122582837	KNTC1	chr12	ENST00000333479:p.Ile1039Val/c.3115A>G	0.00914118	rs190859355	NA	NA
G > T	SNV	missense_variant	123800256	DNAH10	chr12	ENST00000409039:p.Gly720Val/c.2159G>T	0.00206612	rs201599691	NA	NA
C > T	SNV	synonymous_variant	29397634	NPIPB11	chr16	ENST00000614927:p.Gly3Gly/c.9G>A	NA	rs112165220	NA	NA
C > T	SNV	synonymous_variant	52553228	GPR137C	chr14	ENST00000321662:p.Ser27Ser/c.81C>T	0.00769231	rs112566626	NA	NA
C > G	SNV	missense_variant+splice_region_variant	1488188	PCSK4	chr19	ENST00000300954:p.Met129Ile/c.387G>C	0.00337617	rs76198985	NA	NA
C > T	SNV	synonymous_variant	45146409	PPP1R37	chr19	ENST00000221462:p.Asn671Asn/c.2013C>T	0.00123762	rs369693040	NA	NA
T > C	SNV	synonymous_variant	50402505	POLD1	chr19	ENST00000595904:p.Ala270Ala/c.810T>C	0.00212981	rs1143666	NA	MedGen:C0027672,SNOMED_CT:699346009|MedGen:CN169374;Hereditary_cancer-predisposing_syndrome|-
G > A	SNV	synonymous_variant	22600999	EPHA8	chr1	ENST00000166244:p.Ala880Ala/c.2640G>A	0.00474218	rs150399375	NA	NA
G > C	SNV	missense_variant	70731327	VAC14	chr16	ENST00000563662:p.Ala178Gly/c.533C>G	NA	rs2290615	NA	NA
C > T	SNV	synonymous_variant	55914874	IL31RA	chr5	ENST00000447346:p.Thr588Thr/c.1764C>T	0.00309917	rs17701253	NA	NA
T > A	SNV	missense_variant	152262123	SYNE1	chr6	ENST00000367255:p.Gln6294Leu/c.18881A>T	0.00858976	rs140090745	NA	Human_Phenotype_Ontology:HP:0001251,MedGen:C0007758,SNOMED_CT:85102008|MedGen:C0410189,Orphanet:ORPHA261,SNOMED_CT:111508004;Cerebellar_ataxia|Emery-Dreifuss_muscular_dystrophy
G > A	SNV	stop_gained	150286477	ACTR3C	chr7	ENST00000477871:p.Gln220*/c.658C>T	0.00516754	rs78661149	COSM4659172(2)	MedGen:CN169374;-
C > T	SNV	synonymous_variant	56441875	PENK	chr8	ENST00000314922:p.Glu67Glu/c.201G>A	0.00462107	rs76377741	NA	NA
C > G	SNV	synonymous_variant	144110384	WDR97	chr8	ENST00000323662:p.Ala629Ala/c.1887C>G	0.00742292	rs539883762	NA	NA
T > C	SNV	splice_acceptor_variant+intron_variant	80632929	CDYL2	chr16	ENST00000567924:n.163-2A>G	NA	rs56713233	NA	NA
G > A	SNV	stop_gained	81141373	PKD1L2	chr16	ENST00000525539:p.Gln1781*/c.5341C>T	NA	rs117006360	NA	NA
T > C	SNV	synonymous_variant	84081674	MBTPS1	chr16	ENST00000562788:p.Lys93Lys/c.279A>G	NA	rs3826139	COSN19711491	NA
T > C	SNV	splice_donor_variant+intron_variant	85914173	IRF8	chr16	ENST00000562492:c.-60+2T>C	NA	rs903202	NA	NA
C > T	SNV	missense_variant	49107806	VSTM4	chr10	ENST00000332853:p.Arg82Gln/c.245G>A	0.00391475	rs146329834	COSM5469409(1)	NA
T > C	SNV	splice_acceptor_variant+intron_variant	89770464	FANCA	chr16	ENST00000567284:n.447-2A>G	NA	rs886950	NA	NA
G > T	SNV	missense_variant	89816399	FANCA	chr16	ENST00000567943:p.Arg73Ser/c.217C>A	0	rs78004870	COSN8992387	NA
A > G	SNV	missense_variant	128415290	TMEM132C	chr12	ENST00000435159:p.Lys215Arg/c.644A>G	0.00864966	rs372016075	NA	NA
A > G	SNV	missense_variant	32340140	BRCA2	chr13	ENST00000544455:p.Ile1929Val/c.5785A>G	0.00962794	rs79538375	NA	MedGen:C0027672,SNOMED_CT:699346009|MedGen:C0677776,Orphanet:ORPHA145|MedGen:C2675520,OMIM:612555|MedGen:CN169374;Hereditary_cancer-predisposing_syndrome|Hereditary_breast_and_ovarian_cancer_syndrome|Breast-ovarian_cancer,_familial_2|-
T > C	SNV	synonymous_variant	39319257	RP11-407N17.3	chr14	ENST00000553728:p.Tyr1038Tyr/c.3114T>C	0.0045591	rs75046268	NA	NA
C > G	SNV	missense_variant	91325949	CCDC88C	chr14	ENST00000389857:p.Glu386Asp/c.1158G>C	0.00673877	rs142378431	NA	NA
G > C	SNV	missense_variant	3690073	P2RX5-TAX1BP3	chr17	ENST00000550383:p.Ser204Cys/c.611C>G	0.00337066	rs376122191	NA	NA
T > G	SNV	missense_variant	10401384	MYH8	chr17	ENST00000403437:p.Lys1000Thr/c.2999A>C	0.00375122	rs143531631	NA	NA
T > C	SNV	missense_variant	10401385	MYH8	chr17	ENST00000403437:p.Lys1000Glu/c.2998A>G	0.00375122	rs147185960	NA	NA
T > C	SNV	missense_variant	35513060	DMKN	chr19	ENST00000339686:p.Asn139Ser/c.416A>G	0.00734015	rs7247001	NA	NA
C > T	SNV	missense_variant	44386686	ZNF285	chr19	ENST00000591679:p.Gly527Asp/c.1580G>A	0.00592907	rs138001522	NA	NA
A > G	SNV	missense_variant	50134607	MOV10L1	chr22	ENST00000262794:p.Ser683Gly/c.2047A>G	0.00744808	rs3736689	NA	NA
C > T	SNV	synonymous_variant	23692755	RPL11	chr1	ENST00000374550:p.Ser51Ser/c.153C>T	0.00848564	rs80133698	NA	MedGen:C1260899,Orphanet:ORPHA124,SNOMED_CT:88854002;Diamond-Blackfan_anemia
T > C	SNV	missense_variant	37807148	YRDC	chr1	ENST00000373044:p.Met153Val/c.457A>G	0.00576275	rs137902882	NA	NA
A > T	SNV	missense_variant	100723127	VCAM1	chr1	ENST00000294728:p.Ile150Leu/c.448A>T	0.00909487	rs147446410	NA	NA
C > T	SNV	synonymous_variant	228291941	OBSCN	chr1	ENST00000366707:p.Ala3890Ala/c.11670C>T	0.0056755	rs371392180	NA	NA
G > A	SNV	synonymous_variant	228349993	OBSCN	chr1	ENST00000366707:p.Gln7041Gln/c.21123G>A	0.00578557	rs56191283	NA	NA
G > A	SNV	missense_variant	53292112	DCP1A	chr3	ENST00000610213:p.Ala447Val/c.1340C>T	0.00389712	rs143190624	NA	NA
G > C	SNV	missense_variant	87268675	RASA1	chr5	ENST00000274376:p.Gly75Ala/c.224G>C	0.00742022	rs200002693	NA	MedGen:C1842180,OMIM:608354,Orphanet:ORPHA137667|MedGen:CN074207,OMIM:608355;Capillary_malformation-arteriovenous_malformation|Parkes_Weber_syndrome
A > G	SNV	synonymous_variant	176882141	HK3	chr5	ENST00000514058:p.Ser70Ser/c.210T>C	0.00911373	rs190768346	NA	NA
T > C	SNV	synonymous_variant	84146690	CEP162	chr6	ENST00000403245:p.Lys1289Lys/c.3867A>G	0.00834502	rs9449804	NA	NA
C > G	SNV	missense_variant	84193676	CEP162	chr6	ENST00000403245:p.Glu348Gln/c.1042G>C	0.00801353	rs16874323	NA	NA
G > A	SNV	synonymous_variant	84212963	CEP162	chr6	ENST00000403245:p.Leu189Leu/c.565C>T	0.00856649	rs75948054	COSM1743625(1)	NA
C > A	SNV	missense_variant	144841361	ZNF7	chr8	ENST00000446747:p.Thr96Lys/c.287C>A	0.00356321	rs180952992	NA	NA
A > G	SNV	synonymous_variant	7579808	ITIH5	chr10	ENST00000397146:p.Cys455Cys/c.1365T>C	0.0083723	rs17431370	NA	NA
G > A	SNV	missense_variant	49745917	OGDHL	chr10	ENST00000374103:p.Arg453Trp/c.1357C>T	0.00385995	rs189235424	COSM1171694(2)	NA
A > G	SNV	missense_variant	35441572	PAMR1	chr11	ENST00000611014:p.Phe11Ser/c.32T>C	0.00429535	rs146700269	NA	NA
G > A	SNV	synonymous_variant	57576103	KIF5A	chr12	ENST00000455537:p.Val680Val/c.2040G>A	0.00407742	rs117670788	NA	MedGen:C0037772|MedGen:CN169374|MedGen:CN239430;Spastic_paraplegia|-|Spastic_Paraplegia,_Dominant
G > A	SNV	missense_variant	58139273	C14orf37	chr14	ENST00000267485:p.Pro29Leu/c.86C>T	0.00869849	rs141510552	NA	NA
G > A	SNV	missense_variant+splice_region_variant	70585758	MED6	chr14	ENST00000615788:p.Pro203Leu/c.608C>T	0.0041346	rs201677383	NA	NA
A > T	SNV	synonymous_variant	40628126	KNL1	chr15	ENST00000346991:p.Ile1837Ile/c.5511A>T	0.00930881	rs200029926	NA	MedGen:CN239428;Primary_Microcephaly,_Recessive
G > T	SNV	missense_variant	62736961	TLN2	chr15	ENST00000561311:p.Ala1148Ser/c.3442G>T	0.00348053	rs2280279	NA	NA
C > T	SNV	synonymous_variant	773279	MSLNL	chr16	ENST00000543963:p.Thr362Thr/c.1086G>A	0.00763827	rs139432358	NA	NA
T > A	SNV	missense_variant	63836957	SMARCD2	chr17	ENST00000448276:p.Met178Leu/c.532A>T	0.00956831	rs184746026	COSM4416606(1)	NA
C > T	SNV	synonymous_variant	1924134	SCAMP4	chr19	ENST00000316097:p.Gly180Gly/c.540C>T	0.00706614	rs182493963	NA	NA
C > G	SNV	synonymous_variant	10354581	TYK2	chr19	ENST00000264818:p.Pro882Pro/c.2646G>C	0.00195737	rs184567726	NA	NA
G > A	SNV	synonymous_variant	40880144	CYP2A7	chr19	ENST00000301146:p.Phe198Phe/c.594C>T	0.00222899	rs186672185	NA	NA
G > A	SNV	missense_variant	44813581	BCAM	chr19	ENST00000270233:p.Gly249Ser/c.745G>A	0.00582418	rs200947707	NA	NA
C > T	SNV	synonymous_variant	29049463	ZNRF3	chr22	ENST00000544604:p.Leu428Leu/c.1282C>T	0.0040395	rs530454247	NA	NA
G > A	SNV	synonymous_variant	50225815	TUBGCP6	chr22	ENST00000248846:p.Ser654Ser/c.1962C>T	0.00255685	rs567031410	NA	NA
T > G	SNV	splice_donor_variant+intron_variant	22299387	FAM27E5	chr17	ENST00000613377:n.11+2T>G	NA	rs9989453	NA	NA
C > T	SNV	missense_variant	54096360	TCEANC2	chr1	ENST00000371331:p.Arg202Trp/c.604C>T	0.00554649	rs150173822	NA	NA
G > T	SNV	synonymous_variant	152155841	RPTN	chr1	ENST00000316073:p.Arg420Arg/c.1258C>A	0.00520478	rs538216535	COSM896023(1)	NA
G > T	SNV	missense_variant	31488367	RAB11FIP4	chr17	ENST00000578694:p.Gly42Val/c.125G>T	0	rs57391434	COSN8992421	NA
T > G	SNV	synonymous_variant	31488386	RAB11FIP4	chr17	ENST00000578694:p.Arg48Arg/c.144T>G	0	rs8075239	COSN8992423	NA
A > G	SNV	missense_variant	39672492	PGAP3	chr17	ENST00000619169:p.Ile67Thr/c.200T>C	NA	rs2941503	NA	NA
G > A	SNV	missense_variant	39672534	PGAP3	chr17	ENST00000619169:p.Ala53Val/c.158C>T	NA	rs907087	NA	NA
T > C	SNV	missense_variant	152307372	FLG	chr1	ENST00000368799:p.His2505Arg/c.7514A>G	0.00179484	rs545692447	COSM4022427(1)	NA
G > A	SNV	synonymous_variant	156534703	IQGAP3	chr1	ENST00000361170:p.Leu1180Leu/c.3538C>T	0.00611034	rs149922050	NA	NA
C > G	SNV	synonymous_variant	40363039	GJD3	chr17	ENST00000578689:p.Pro259Pro/c.777G>C	0	rs502041	COSM4129964(1)	NA
C > G	SNV	synonymous_variant	241606412	THAP4	chr2	ENST00000407315:p.Ser434Ser/c.1302G>C	0.00147828	rs139632525	NA	NA
C > T	SNV	synonymous_variant	129504396	IFT122	chr3	ENST00000296266:p.Asn926Asn/c.2778C>T	0.00527346	rs76572254	NA	NA
T > C	SNV	missense_variant	171687466	PLD1	chr3	ENST00000351298:p.Lys553Arg/c.1658A>G	0.00483906	rs183029835	NA	NA
C > A	SNV	splice_donor_variant+intron_variant	43015940	VAT1	chr17	ENST00000592388:c.*120+1G>T	NA	rs455055	NA	NA
C > G	SNV	missense_variant	48724646	PRAC2	chr17	ENST00000432056:p.Thr129Arg/c.386C>G	NA	rs2271891	COSN15632304	NA
G > A	SNV	missense_variant	1171935	SPON2	chr4	ENST00000290902:p.Thr46Ile/c.137C>T	0.0071773	rs200308601	NA	NA
T > C	SNV	missense_variant	55822816	PCTP	chr17	ENST00000573500:p.Leu212Ser/c.635T>C	0	rs1454114	NA	NA
A > G	SNV	missense_variant	186196042	CYP4V2	chr4	ENST00000378802:p.Met123Val/c.367A>G	0.00875285	rs149684063	NA	MedGen:C1859486,OMIM:210370,Orphanet:ORPHA41751|MedGen:CN239343|MedGen:CN517202;Bietti_crystalline_corneoretinal_dystrophy|Corneal_Dystrophy,_Recessive|not_provided
G > A	SNV	synonymous_variant	79682016	PAPD4	chr5	ENST00000296783:p.Val445Val/c.1335G>A	0.00391688	rs146922004	NA	NA
A > G	SNV	missense_variant	111120560	WDR36	chr5	ENST00000506538:p.Ile713Val/c.2137A>G	0.00788472	rs78205337	NA	MedGen:C0339573,OMIM:137760,SNOMED_CT:77075001;Primary_open_angle_glaucoma
G > A	SNV	missense_variant	39072932	GLP1R	chr6	ENST00000373256:p.Val194Ile/c.580G>A	0.00712189	rs146340667	COSM1963677(2)	NA
G > A	SNV	missense_variant	77635827	PTPN12	chr7	ENST00000248594:p.Arg707Gln/c.2120G>A	0.00351484	rs144099562	COSM249161(3)	NA
G > A	SNV	missense_variant	100098693	MCM7	chr7	ENST00000303887:p.Pro202Leu/c.605C>T	0.00424051	rs149181091	NA	NA
G > A	SNV	splice_donor_variant+intron_variant	63827368	FTSJ3	chr17	ENST00000584574:c.-165+2C>T	NA	rs2727287	NA	NA
C > T	SNV	missense_variant	111728435	DOCK4	chr7	ENST00000445943:p.Val1946Ile/c.5836G>A	0.0073571	rs12705795	COSM3762330(1)	NA
C > T	SNV	synonymous_variant	139631614	HIPK2	chr7	ENST00000406875:p.Ser405Ser/c.1215G>A	0.00161326	rs28579164	NA	NA
A > C	SNV	splice_acceptor_variant+intron_variant	64815246	PLEKHM1P1	chr17	ENST00000580919:n.857-1T>G	NA	rs2074181	COSN20046771	NA
C > G	SNV	missense_variant	70264329	SMC5	chr9	ENST00000361138:p.Pro71Ala/c.211C>G	0.00097858	rs199831056	NA	NA
A > G	SNV	start_lost	70096903	KCNJ16	chr17	ENST00000586462:p.Met1?/c.1A>G	0	rs7224070	NA	NA
G > T	SNV	missense_variant	70096919	KCNJ16	chr17	ENST00000586462:p.Cys6Phe/c.17G>T	0	rs7222323	NA	NA
T > C	SNV	synonymous_variant	104111706	SMC2	chr9	ENST00000286398:p.Ala382Ala/c.1146T>C	0.00489609	rs578038859	NA	NA
C > T	SNV	synonymous_variant	132679437	GTF3C4	chr9	ENST00000372146:p.Ile606Ile/c.1818C>T	0.00190279	rs199574706	NA	NA
C > A	SNV	synonymous_variant	484914	DIP2C	chr10	ENST00000634311:p.Leu64Leu/c.192G>T	0.00516158	rs573637827	NA	NA
G > A	SNV	synonymous_variant	27131934	YME1L1	chr10	ENST00000326799:p.Phe318Phe/c.954C>T	0.00131608	rs370179921	NA	NA
T > C	SNV	synonymous_variant	74958037	HID1	chr17	ENST00000318565:p.Arg231Arg/c.693A>G	0.00954992	rs369605035	NA	NA
G > T	SNV	missense_variant	75516572	TSEN54	chr17	ENST00000333213:p.Glu4Asp/c.12G>T	0	rs7216673	COSM4130619(3)	MedGen:C1261175,SNOMED_CT:373666002|MedGen:CN169374;Pontoneocerebellar_hypoplasia|-
G > A	SNV	missense_variant	102837330	CYP17A1	chr10	ENST00000369887:p.Thr11Ile/c.32C>T	0.00358852	rs72559703	NA	NA
T > G	SNV	missense_variant	47680008	AGBL2	chr11	ENST00000357610:p.Thr661Pro/c.1981A>C	0.00674206	rs200629094	COSM1981907(1)	NA
G > A	SNV	synonymous_variant	121274329	CAMKK2	chr12	ENST00000324774:p.Leu66Leu/c.198C>T	0.00480454	rs114907945	NA	NA
C > G	SNV	synonymous_variant	84783161	ZNF592	chr15	ENST00000299927:p.Pro162Pro/c.486C>G	0.0042419	rs188148687	NA	NA
C > T	SNV	missense_variant	57105517	AKAP1	chr17	ENST00000337714:p.Ala18Val/c.53C>T	0.0062534	rs17761023	COSM3755698(1)	NA
C > T	SNV	synonymous_variant	73393687	SDK2	chr17	ENST00000392650:p.Ser1257Ser/c.3771G>A	0.00306245	rs34322745	COSM3755809(1)	NA
T > C	SNV	missense_variant	76292181	QRICH2	chr17	ENST00000636395:p.His849Arg/c.2546A>G	NA	rs3826286	NA	NA
G > C	SNV	missense_variant	76307751	QRICH2	chr17	ENST00000636395:p.Ala83Gly/c.248C>G	NA	rs3803738	COSN8603816	NA
G > A	SNV	missense_variant	23822321	LAMA3	chr18	ENST00000313654:p.Val792Ile/c.2374G>A	0.00556235	rs200330511	NA	NA
G > A	SNV	synonymous_variant	40801091	EGLN2	chr19	ENST00000303961:p.Ala173Ala/c.519G>A	0.00487511	rs200595622	NA	NA
G > A	SNV	synonymous_variant	48758019	FGF21	chr19	ENST00000222157:p.Pro143Pro/c.429G>A	0.00136732	rs371287829	COSM5114820(1)	NA
A > G	SNV	missense_variant	54610476	DOK5	chr20	ENST00000262593:p.Ile230Val/c.688A>G	0.00190331	rs548081031	NA	NA
G > A	SNV	synonymous_variant	30829498	KRTAP7-1	chr21	ENST00000621162:p.Cys67Cys/c.201C>T	0.009176	rs548197882	NA	NA
C > T	SNV	missense_variant	79731150	ENPP7	chr17	ENST00000328313:p.Pro4Leu/c.11C>T	NA	rs8074547	NA	NA
C > T	SNV	synonymous_variant	79731283	ENPP7	chr17	ENST00000328313:p.Asp48Asp/c.144C>T	NA	rs8074728	NA	NA
G > T	SNV	synonymous_variant	36245277	DOPEY2	chr21	ENST00000399151:p.Thr1099Thr/c.3297G>T	0.00777681	rs148776162	NA	NA
G > A	SNV	synonymous_variant	46390780	PCNT	chr21	ENST00000359568:p.Lys1317Lys/c.3951G>A	0.000548486	rs370541579	NA	NA
C > T	SNV	missense_variant	160282174	PEX19	chr1	ENST00000532643:p.Asp125Asn/c.373G>A	0.00217462	rs78340311	NA	MedGen:C0043459,OMIM:214100,Orphanet:ORPHA912,SNOMED_CT:88469006;Zellweger_syndrome
G > A	SNV	missense_variant	161726873	FCRLB	chr1	ENST00000367948:p.Gly249Ser/c.745G>A	0.00392833	rs200633919	NA	NA
C > T	SNV	synonymous_variant	8705681	MTCL1	chr18	ENST00000306329:p.Pro7Pro/c.21C>T	0	rs8089706	COSN19765973	NA
T > G	SNV	synonymous_variant	8705873	MTCL1	chr18	ENST00000306329:p.Ala71Ala/c.213T>G	0	rs142882599	COSN8992533	NA
C > T	SNV	missense_variant	8706145	MTCL1	chr18	ENST00000306329:p.Ala162Val/c.485C>T	0	rs11661625	COSN17954780	NA
C > T	SNV	synonymous_variant	8706188	MTCL1	chr18	ENST00000306329:p.Pro176Pro/c.528C>T	0	rs11661629	NA	NA
G > A	SNV	missense_variant	9887549	TXNDC2	chr18	ENST00000306084:p.Gly357Asp/c.1070G>A	NA	rs2240906	COSM1389977(1)	NA
G > A	SNV	missense_variant	246724568	SCCPDH	chr1	ENST00000366510:p.Arg49Gln/c.146G>A	0.00345011	rs565477700	NA	NA
G > A	SNV	synonymous_variant	11609646	SLC35G4	chr18	ENST00000588001:p.Ser17Ser/c.51G>A	NA	rs77993106	NA	NA
G > A	SNV	synonymous_variant	11644365	SLC35G4	chr18	ENST00000636911:p.Thr185Thr/c.555G>A	NA	rs111474526	COSN15303820	NA
G > C	SNV	synonymous_variant	11644434	SLC35G4	chr18	ENST00000636911:p.Leu208Leu/c.624G>C	NA	rs56215832	NA	NA
T > C	SNV	synonymous_variant	13642722	LDLRAD4	chr18	ENST00000592991:p.Leu3Leu/c.7T>C	0	rs12326169	NA	NA
G > A	SNV	synonymous_variant	54629270	SPTBN1	chr2	ENST00000615901:p.Ser712Ser/c.2136G>A	0.00315595	rs146810411	COSM1021663(2)	NA
T > A	SNV	missense_variant	85283531	TCF7L1	chr2	ENST00000282111:p.Ser160Thr/c.478T>A	0.00608894	rs115942112	NA	NA
G > A	SNV	synonymous_variant	973402	DGKQ	chr4	ENST00000273814:p.Pro27Pro/c.81C>T	NA	rs558181763	NA	NA
G > T	SNV	missense_variant	55999407	CEP135	chr4	ENST00000257287:p.Glu705Asp/c.2115G>T	0.00512317	rs192298126	NA	NA
A > G	SNV	synonymous_variant	177523962	FAM193B	chr5	ENST00000514747:p.Phe789Phe/c.2367T>C	0.0061749	rs553079502	NA	NA
G > A	SNV	missense_variant	134568290	AKR1B15	chr7	ENST00000423958:p.Ala95Thr/c.283G>A	0.00271946	rs201714104	COSM1739384(1)	NA
C > T	SNV	missense_variant	81876029	NRG3	chr10	ENST00000404547:p.Ala230Val/c.689C>T	0.00321001	rs199873479	NA	NA
C > T	SNV	missense_variant	97599765	HOGA1	chr10	ENST00000370646:p.Thr185Met/c.554C>T	0.00516473	rs115282699	NA	NA
T > G	SNV	splice_acceptor_variant+intron_variant	49321379	DYM	chr18	ENST00000578396:c.299-2A>C	0	rs74823965	NA	NA
C > A	SNV	missense_variant	49984743	MYO5B	chr18	ENST00000285039:p.Lys307Asn/c.921G>T	0.00879243	rs17659179	NA	MedGen:CN169374|MedGen:CN239249;-|Diarrhea_with_Microvillus_Atrophy
C > T	SNV	synonymous_variant	64753629	SPTB	chr14	ENST00000556626:p.Pro2170Pro/c.6510G>A	0.00853818	rs187385876	NA	NA
A > G	SNV	synonymous_variant	11691771	TXNDC11	chr16	ENST00000356957:p.Asp500Asp/c.1500T>C	0.00424144	rs139558853	NA	NA
G > A	SNV	missense_variant	58611712	ALPK2	chr18	ENST00000361673:p.Ala29Val/c.86C>T	0.00628014	rs138405027	NA	NA
G > A	SNV	missense_variant	67184748	EXOC3L1	chr16	ENST00000563889:p.Pro589Ser/c.1765C>T	0.00912181	rs142110646	NA	NA
C > T	SNV	synonymous_variant	7893496	CHD3	chr17	ENST00000380358:p.Pro299Pro/c.897C>T	0.00221902	rs141834994	NA	NA
G > A	SNV	missense_variant	74496357	CNDP2	chr18	ENST00000580672:p.Gly26Arg/c.76G>A	0	rs6566811	COSN6666138	NA
A > C	SNV	missense_variant	21178286	DHRS7B	chr17	ENST00000395511:p.Asn85His/c.253A>C	0.00385995	rs115536974	NA	NA
C > T	SNV	synonymous_variant	63698912	LIMD2	chr17	ENST00000259006:p.Lys37Lys/c.111G>A	0.00776296	rs186995490	NA	NA
A > T	SNV	synonymous_variant	46435361	RNF165	chr18	ENST00000269439:p.Thr150Thr/c.450A>T	0.00320792	rs185218127	NA	NA
G > A	SNV	missense_variant	62113172	PIGN	chr18	ENST00000357637:p.His466Tyr/c.1396C>T	0.00361419	rs149709766	NA	NA
G > A	SNV	synonymous_variant	34327534	KIAA0355	chr19	ENST00000299505:p.Leu273Leu/c.819G>A	0.00614933	rs138311251	NA	NA
G > A	SNV	missense_variant	35851824	NPHS1	chr19	ENST00000378910:p.Thr5Met/c.14C>T	0.00306105	rs191850409	NA	NA
C > G	SNV	missense_variant	3417951	PRDM16	chr1	ENST00000270722:p.Leu939Val/c.2815C>G	0.00775929	rs150022595	NA	MedGen:C3809288,OMIM:615373|MedGen:CN169374;Left_ventricular_noncompaction_8|-
C > T	SNV	synonymous_variant	64675493	CACHD1	chr1	ENST00000290039:p.Asn889Asn/c.2667C>T	0.00386079	rs562187673	COSM5561302(1)	NA
C > T	SNV	missense_variant	157092839	ETV3L	chr1	ENST00000454449:p.Arg299Lys/c.896G>A	0.00489343	rs186312303	NA	NA
T > C	SNV	missense_variant	217610359	GPATCH2	chr1	ENST00000366935:p.Lys354Glu/c.1060A>G	0.00234639	rs192043129	NA	NA
G > T	SNV	missense_variant	189728777	ANKAR	chr2	ENST00000313581:p.Gly1050Val/c.3149G>T	0.00391517	rs186809545	NA	NA
G > C	SNV	missense_variant	207908555	PLEKHM3	chr2	ENST00000427836:p.Leu637Val/c.1909C>G	0.00614045	rs200816436	NA	NA
A > G	SNV	missense_variant	4511513	PLIN4	chr19	ENST00000633942:p.Met817Thr/c.2450T>C	NA	rs7256712	COSM4591760(23)	NA
G > T	SNV	missense_variant	49132639	LAMB2	chr3	ENST00000305544:p.Ala34Asp/c.101C>A	0.00728815	rs202057459	NA	MedGen:C0027726,SNOMED_CT:52254009|MedGen:C1836876,OMIM:609049,Orphanet:ORPHA2670;Nephrotic_syndrome|Pierson_syndrome
A > G	SNV	synonymous_variant	31467968	DROSHA	chr5	ENST00000344624:p.Pro779Pro/c.2337T>C	0.00534549	rs138703401	NA	NA
C > T	SNV	missense_variant	42938778	CNPY3	chr6	ENST00000372836:p.Pro275Leu/c.824C>T	0.00278141	rs549629737	NA	NA
G > A	SNV	missense_variant	4511915	PLIN4	chr19	ENST00000633942:p.Ala683Val/c.2048C>T	NA	rs10422025	COSM4132072(23)	NA
A > G	SNV	synonymous_variant	4511917	PLIN4	chr19	ENST00000633942:p.Ala682Ala/c.2046T>C	NA	rs10424401	COSM4132073(4)	NA
T > C	SNV	missense_variant	4511943	PLIN4	chr19	ENST00000633942:p.Ser674Gly/c.2020A>G	NA	rs7260518	NA	NA
G > C	SNV	missense_variant	21591329	DNAH11	chr7	ENST00000328843:p.Asp807His/c.2419G>C	0.0046755	rs369849556	NA	MedGen:C0008780,Orphanet:ORPHA244;Primary_ciliary_dyskinesia
G > C	SNV	missense_variant	10613218	RP1L1	chr8	ENST00000382483:p.Gln294Glu/c.880C>G	0.00189373	rs575269193	NA	NA
C > T	SNV	synonymous_variant	5549474	PDCD1LG2	chr9	ENST00000397747:p.Ser167Ser/c.501C>T	0.00908695	rs56043856	NA	NA
G > C	SNV	missense_variant	7293887	INSR	chr19	ENST00000302850:p.Ala2Gly/c.5C>G	0	rs7508518	NA	MedGen:C0265344,OMIM:246200,Orphanet:ORPHA508,SNOMED_CT:111307005|MedGen:C0271690,OMIM:610549,SNOMED_CT:9859006|MedGen:C0271695,OMIM:262190,Orphanet:ORPHA769,SNOMED_CT:33559001|MedGen:CN169374;Leprechaunism_syndrome|Insulin-resistant_diabetes_mellitus_AND_acanthosis_nigricans|Pineal_hyperplasia_AND_diabetes_mellitus_syndrome|-
G > C	SNV	missense_variant	69243244	HKDC1	chr10	ENST00000354624:p.Glu252Gln/c.754G>C	0.00391475	rs138980146	NA	NA
C > T	SNV	missense_variant	70674837	ADAMTS14	chr10	ENST00000373208:p.Arg122Trp/c.364C>T	0.00429768	rs147256643	NA	NA
G > A	SNV	missense_variant	117187666	SIDT2	chr11	ENST00000278951:p.Ala376Thr/c.1126G>A	0.00206589	rs192854194	NA	NA
C > G	SNV	missense_variant+splice_region_variant	13080627	FAM234B	chr12	ENST00000197268:p.Ile622Met/c.1866C>G	0.00697396	rs192853755	COSM468030(1)	NA
A > G	SNV	missense_variant	80539915	PTPRQ	chr12	ENST00000616559:p.Asp1084Gly/c.3251A>G	0.00212334	rs190166486	NA	NA
T > G	SNV	missense_variant	8698023	ACTL9	chr19	ENST00000324436:p.Asn227His/c.679A>C	NA	rs4804079	NA	NA
C > T	SNV	synonymous_variant	8731196	OR2Z1	chr19	ENST00000324060:p.His56His/c.168C>T	NA	rs28324	NA	NA
C > T	SNV	missense_variant	49188592	FNDC3A	chr13	ENST00000492622:p.Arg635Cys/c.1903C>T	0.00396998	rs202101294	NA	NA
G > T	SNV	synonymous_variant	21570079	OR10G3	chr14	ENST00000303532:p.Ile222Ile/c.666C>A	0.00320792	rs17792766	COSM4147996(1)	NA
C > T	SNV	synonymous_variant	11431193	CCDC151	chr19	ENST00000591345:p.Arg113Arg/c.339G>A	NA	rs34093	NA	NA
G > A	SNV	missense_variant	74197693	STRA6	chr15	ENST00000573391:p.Thr80Ile/c.239C>T	0.00328727	rs561169835	NA	NA
G > A	SNV	missense_variant	82029625	LRRC45	chr17	ENST00000306688:p.Arg495His/c.1484G>A	0.00303905	rs117249618	NA	NA
G > C	SNV	synonymous_variant	204602	USP14	chr18	ENST00000261601:p.Leu358Leu/c.1074G>C	0.00566511	rs138275331	NA	NA
G > T	SNV	synonymous_variant	35560598	ATP4A	chr19	ENST00000262623:p.Arg184Arg/c.552C>A	0.00424467	rs149907700	NA	NA
T > C	SNV	missense_variant	57456178	VN1R1	chr19	ENST00000321039:p.Ile103Met/c.309A>G	0.00195737	rs3746223	NA	NA
T > A	SNV	missense_variant	14767004	ADGRE2	chr19	ENST00000601345:p.Lys154Ile/c.461A>T	0.0045211	rs12985807	COSM4131294(17)	NA
A > G	SNV	synonymous_variant	58471080	ZNF324	chr19	ENST00000196482:p.Lys196Lys/c.588A>G	0.00653097	rs61742224	NA	NA
C > T	SNV	missense_variant	15682425	CYP4F12	chr19	ENST00000324632:p.Arg188Cys/c.562C>T	NA	rs2285888	NA	NA
G > A	SNV	missense_variant	58556218	UBE2M	chr19	ENST00000596985:p.Pro111Leu/c.332C>T	0.00657966	rs8105097	NA	NA
C > T	SNV	missense_variant	77926863	NEXN	chr1	ENST00000334785:p.Arg279Cys/c.835C>T	0.00640526	rs146245480	NA	MedGen:C0949658,Orphanet:ORPHA155,SNOMED_CT:83978005|MedGen:C2751084,OMIM:613122|MedGen:C3151267,OMIM:613876|MedGen:CN169374;Primary_familial_hypertrophic_cardiomyopathy|Dilated_cardiomyopathy_1CC|Familial_hypertrophic_cardiomyopathy_20|-
G > A	SNV	missense_variant	17259600	USHBP1	chr19	ENST00000252597:p.Arg301Trp/c.901C>T	0.00798722	rs183538371	COSM4000548(1)	NA
G > A	SNV	missense_variant	228425136	HIST3H3	chr1	ENST00000366696:p.Arg64Cys/c.190C>T	0.00570838	rs201294185	NA	NA
C > T	SNV	synonymous_variant	18369799	PGPEP1	chr19	ENST00000597663:p.Pro77Pro/c.231C>T	0	rs7226	NA	NA
C > A	SNV	missense_variant	247104111	ZNF669	chr1	ENST00000343381:p.Arg30Leu/c.89G>T	0.0081276	rs201216518	NA	NA
G > A	SNV	synonymous_variant	19655332	ATP13A1	chr19	ENST00000357324:p.Ile506Ile/c.1518C>T	0.00881009	rs117174741	COSM3892051(3)	NA
G > A	SNV	synonymous_variant	20551131	ZNF737	chr19	ENST00000596797:p.Gly118Gly/c.354C>T	0	rs2562639	NA	NA
C > T	SNV	missense_variant	20551166	ZNF737	chr19	ENST00000596797:p.Gly107Ser/c.319G>A	0	rs7246518	NA	NA
C > A	SNV	stop_gained+splice_region_variant	21109642	ZNF714	chr19	ENST00000613286:p.Cys53*/c.159C>A	0	rs7248410	NA	NA
T > C	SNV	missense_variant	21372066	ZNF738	chr19	ENST00000594245:p.Ser67Pro/c.199T>C	0	rs2434996	NA	NA
G > T	SNV	splice_acceptor_variant+intron_variant	22603218	GOLGA2P9	chr19	ENST00000600260:n.1702-1G>T	NA	rs2304141	COSN19661097	NA
T > C	SNV	synonymous_variant	34482508	WTIP	chr19	ENST00000590071:p.Ala178Ala/c.534T>C	0	rs1465433	COSM4571761(2)	NA
G > A	SNV	synonymous_variant	34482571	WTIP	chr19	ENST00000590071:p.Glu199Glu/c.597G>A	0	rs8107479	COSM4131637(4)	NA
C > T	SNV	missense_variant	35228035	FAM187B	chr19	ENST00000324675:p.Val216Ile/c.646G>A	0.00668915	rs564117	COSM1392802(2)	NA
C > T	SNV	synonymous_variant	35279161	USF2	chr19	ENST00000594064:p.Ser344Ser/c.1032C>T	0.00792848	rs2280747	NA	NA
G > A	SNV	synonymous_variant	15374684	NBAS	chr2	ENST00000281513:p.Ala1209Ala/c.3627C>T	0.00522307	rs369384199	NA	NA
G > A	SNV	missense_variant	106843706	ST6GAL2	chr2	ENST00000361686:p.Ala91Val/c.272C>T	0.00213115	rs80079355	COSM4946059(2)	NA
G > A	SNV	synonymous_variant	218263330	GPBAR1	chr2	ENST00000519574:p.Leu202Leu/c.606G>A	0.00405946	rs532575824	NA	NA
G > A	SNV	synonymous_variant	40411870	ENTPD3	chr3	ENST00000301825:p.Glu115Glu/c.345G>A	0.00622271	rs147718780	NA	NA
G > A	SNV	synonymous_variant	36019238	CLIP3	chr19	ENST00000360535:p.Asp329Asp/c.987C>T	0.00391475	rs186345002	COSM1750834(2)	NA
C > A	SNV	missense_variant	45968581	FYCO1	chr3	ENST00000535325:p.Glu251Asp/c.753G>T	0.00478417	rs3821885	NA	Human_Phenotype_Ontology:HP:0000519,MedGen:C1842324|MedGen:C1864908,OMIM:610019;Congenital_cataract|Cataract,_autosomal_recessive_congenital_2
G > A	SNV	missense_variant	140098	PLEKHG4B	chr5	ENST00000637938:p.Asp287Asn/c.859G>A	NA	rs563124958	NA	NA
G > A	SNV	missense_variant	37169119	C5orf42	chr5	ENST00000425232:p.Thr2302Met/c.6905C>T	0.00848287	rs34737149	COSM3381257(3)	MedGen:C0431399,Orphanet:ORPHA475,SNOMED_CT:253175003,SNOMED_CT:716997004|MedGen:C3553264,OMIM:614615|MedGen:CN169374;Joubert_syndrome|Joubert_syndrome_17|-
T > A	SNV	synonymous_variant	63294962	LGSN	chr6	ENST00000370657:p.Pro38Pro/c.114A>T	0.00668915	rs201641769	NA	NA
T > C	SNV	missense_variant	1157729	ZFAND2A	chr7	ENST00000397083:p.Asp26Gly/c.77A>G	0.00387197	rs139444451	NA	NA
G > A	SNV	synonymous_variant	143950395	PLEC	chr8	ENST00000322810:p.Val104Val/c.312C>T	0.00930964	rs199886941	NA	NA
T > A	SNV	missense_variant	117214501	ASTN2	chr9	ENST00000313400:p.Asp291Val/c.872A>T	0.00494727	rs200270101	NA	NA
T > A	SNV	missense_variant	21726262	MLLT10	chr10	ENST00000307729:p.Ser633Thr/c.1897T>A	0.00364805	rs201211956	NA	NA
C > G	SNV	missense_variant	218874	SIRT3	chr11	ENST00000382743:p.Trp379Cys/c.1137G>C	0.0066326	rs181924090	NA	NA
C > A	SNV	missense_variant	47168177	ARFGAP2	chr11	ENST00000524782:p.Arg339Leu/c.1016G>T	0.0064695	rs34662994	COSM147184(1)	NA
A > C	SNV	missense_variant	55819156	ORMDL2	chr12	ENST00000243045:p.Asn53His/c.157A>C	0.00407742	rs182538760	NA	NA
G > A	SNV	stop_gained	55842818	MMP19	chr12	ENST00000322569:p.Gln5*/c.13C>T	0.00417229	rs17844787	NA	NA
G > A	SNV	synonymous_variant	121223017	P2RX4	chr12	ENST00000359949:p.Pro182Pro/c.546G>A	0.00533072	rs188674773	NA	NA
G > A	SNV	synonymous_variant	102905493	TRAF3	chr14	ENST00000392745:p.Ser472Ser/c.1416G>A	0.00239208	rs150561735	NA	NA
G > T	SNV	missense_variant	4575041	C16orf96	chr16	ENST00000444310:p.Asp226Tyr/c.676G>T	0.00293902	rs182165251	NA	NA
A > G	SNV	synonymous_variant	25239975	ZKSCAN2	chr16	ENST00000328086:p.Tyr915Tyr/c.2745T>C	0.00717703	rs551460206	NA	NA
G > C	SNV	synonymous_variant	38413241	RASGRP4	chr19	ENST00000615439:p.Pro456Pro/c.1368C>G	0.00523152	rs146218313	NA	NA
A > C	SNV	missense_variant	41340134	ZC3H7B	chr22	ENST00000352645:p.Met379Leu/c.1135A>C	0.00861123	rs186995894	NA	NA
G > A	SNV	missense_variant	226882007	PSEN2	chr1	ENST00000366782:p.Gly67Ser/c.199G>A	0.00598672	rs200636353	NA	NA
A > G	SNV	missense_variant	231353162	SPRTN	chr1	ENST00000295050:p.Lys424Arg/c.1271A>G	0.00617689	rs200999774	COSM425578(1)	NA
A > C	SNV	missense_variant	231353163	SPRTN	chr1	ENST00000295050:p.Lys424Asn/c.1272A>C	0.00617554	rs200987948	NA	NA
C > T	SNV	missense_variant	112551983	POLR1B	chr2	ENST00000541869:p.Ala362Val/c.1085C>T	0.00679643	rs189205115	NA	NA
T > C	SNV	missense_variant	217818701	TNS1	chr2	ENST00000171887:p.Thr1107Ala/c.3319A>G	0.008867	rs200296660	NA	NA
G > A	SNV	synonymous_variant	44243808	TOPAZ1	chr3	ENST00000309765:p.Pro434Pro/c.1302G>A	0.00743392	rs144334708	COSM1158292(3)	NA
A > G	SNV	synonymous_variant	78634531	ROBO1	chr3	ENST00000472273:p.Gly16Gly/c.48T>C	0.00918122	rs375443599	NA	NA
C > A	SNV	missense_variant	128910132	ACAD9	chr3	ENST00000308982:p.Arg559Ser/c.1675C>A	0.00936105	rs138871762	NA	MedGen:C1970173,OMIM:611126,Orphanet:ORPHA99901|MedGen:CN169374;Acyl-CoA_dehydrogenase_family,_member_9,_deficiency_of|-
C > T	SNV	synonymous_variant	154300639	DHX36	chr3	ENST00000496811:p.Leu472Leu/c.1416G>A	0.00739774	rs145575921	NA	NA
C > G	SNV	missense_variant	48515067	FRYL	chr4	ENST00000358350:p.Arg2633Thr/c.7898G>C	0.00662215	rs78681393	NA	NA
G > A	SNV	synonymous_variant	64409316	TECRL	chr4	ENST00000381210:p.Arg12Arg/c.36C>T	0.00728736	rs181029762	NA	NA
C > T	SNV	synonymous_variant	185593894	SORBS2	chr4	ENST00000355634:p.Gly1142Gly/c.3426G>A	0.00663621	rs149932614	NA	NA
A > C	SNV	missense_variant	85145418	LRRCC1	chr8	ENST00000360375:p.Glu1002Asp/c.3006A>C	0.0030508	rs201695795	NA	NA
T > G	SNV	missense_variant	41761981	CEACAM6	chr19	ENST00000199764:p.Val239Gly/c.716T>G	NA	rs11548735	NA	NA
G > A	SNV	synonymous_variant	41838245	LYPD4	chr19	ENST00000609812:p.Val76Val/c.228C>T	NA	rs2290695	NA	NA
C > T	SNV	synonymous_variant	41850561	DMRTC2	chr19	ENST00000596827:p.Gly335Gly/c.1005C>T	NA	rs2305809	NA	NA
G > A	SNV	synonymous_variant	35910631	LINC00961	chr9	ENST00000443779:p.Thr56Thr/c.168G>A	0.0032344	rs146021420	NA	NA
G > A	SNV	missense_variant	131061101	LAMC3	chr9	ENST00000361069:p.Gly742Asp/c.2225G>A	0.00195737	rs563186161	NA	NA
C > G	SNV	missense_variant	61958420	BEST1	chr11	ENST00000524926:p.Ala330Gly/c.989C>G	0.000723589	rs573441413	NA	NA
C > T	SNV	synonymous_variant	30954018	TSPAN11	chr12	ENST00000261177:p.Asp9Asp/c.27C>T	0.00445798	rs201615323	COSM938674(1)	NA
G > A	SNV	stop_gained	42935542	PSG7	chr19	ENST00000617049:p.Arg98*/c.292C>T	NA	rs1209671921	NA	NA
C > G	SNV	missense_variant	1979819	NOXO1	chr16	ENST00000397280:p.Arg229Pro/c.686G>C	0.00660861	rs192494277	NA	NA
G > A	SNV	synonymous_variant	44386535	ZNF285	chr19	ENST00000591679:p.His577His/c.1731C>T	NA	rs1836280	NA	NA
C > T	SNV	missense_variant	44386639	ZNF285	chr19	ENST00000591679:p.Gly543Arg/c.1627G>A	NA	rs12610859	NA	NA
C > T	SNV	missense_variant	44387622	ZNF285	chr19	ENST00000591679:p.Ser215Asn/c.644G>A	NA	rs2571089	NA	NA
A > G	SNV	missense_variant	44430314	ZNF229	chr19	ENST00000614049:p.Phe156Ser/c.467T>C	NA	rs2571174	NA	NA
C > T	SNV	synonymous_variant	44477158	ZNF180	chr19	ENST00000221327:p.Gln441Gln/c.1323G>A	NA	rs954314	NA	NA
C > T	SNV	missense_variant	3021595	TNFRSF12A	chr16	ENST00000575124:p.His135Tyr/c.403C>T	0.00190507	rs138754924	NA	NA
A > G	SNV	missense_variant	44497294	ZNF180	chr19	ENST00000221327:p.Val41Ala/c.122T>C	NA	rs2571108	NA	NA
C > T	SNV	missense_variant	44513190	CEACAM20	chr19	ENST00000614924:p.Cys470Tyr/c.1409G>A	NA	rs1465723	NA	NA
C > T	SNV	missense_variant	30358188	TBC1D10B	chr16	ENST00000409939:p.Arg728Gln/c.2183G>A	0.00289626	rs138992028	COSM1228547(1)	NA
T > C	SNV	missense_variant	44524136	CEACAM20	chr19	ENST00000614924:p.Ile108Val/c.322A>G	NA	rs7260180	NA	NA
T > C	SNV	synonymous_variant	44708135	CEACAM16	chr19	ENST00000405314:p.Thr405Thr/c.1215T>C	NA	rs61744497	NA	NA
C > T	SNV	synonymous_variant	30769395	RNF40	chr16	ENST00000324685:p.Ser819Ser/c.2457C>T	0.00456671	rs201232201	NA	NA
C > T	SNV	synonymous_variant	30773949	RNF40	chr16	ENST00000324685:p.Thr947Thr/c.2841C>T	0.00457367	rs199808715	NA	NA
C > T	SNV	synonymous_variant	1509210	INPP5K	chr17	ENST00000421807:p.Glu174Glu/c.522G>A	0.00260983	rs200366090	NA	NA
T > A	SNV	synonymous_variant	4149910	CYB5D2	chr17	ENST00000301391:p.Ala90Ala/c.270T>A	0.00293574	rs184653285	NA	NA
G > A	SNV	missense_variant	82172781	CCDC57	chr17	ENST00000392347:p.Thr529Met/c.1586C>T	0.0078125	rs549600847	NA	NA
A > G	SNV	synonymous_variant	48443148	GRIN2D	chr19	ENST00000263269:p.Pro1074Pro/c.3222A>G	0	rs112893228	COSM4132219(3)	NA
C > T	SNV	missense_variant	82905941	TBCD	chr17	ENST00000539345:p.Pro604Ser/c.1810C>T	0.00686705	rs575721383	COSM4273528(1)	NA
G > A	SNV	synonymous_variant	16425146	EPS15L1	chr19	ENST00000455140:p.Gly243Gly/c.729C>T	0.00576463	rs200672242	NA	NA
G > A	SNV	synonymous_variant	38307730	YIF1B	chr19	ENST00000339413:p.Leu188Leu/c.562C>T	0.00185084	rs140907227	NA	NA
C > T	SNV	missense_variant	42407731	LIPE	chr19	ENST00000244289:p.Glu573Lys/c.1717G>A	0.000349243	rs200004508	NA	NA
C > T	SNV	missense_variant	47549357	ZNF541	chr19	ENST00000314121:p.Gly146Arg/c.436G>A	0.00504587	rs148071479	NA	NA
C > T	SNV	synonymous_variant	4181835	SMOX	chr20	ENST00000621355:p.His156His/c.468C>T	0.00364289	rs140225529	NA	NA
G > A	SNV	splice_acceptor_variant+intron_variant	50952759	CTB-147C22.8	chr19	ENST00000601506:n.124-1G>A	NA	rs11553092	NA	NA
T > G	SNV	missense_variant	32456240	AL034550.1	chr20	ENST00000621426:p.Ile333Leu/c.997A>C	0.00508704	rs201214520	NA	NA
T > C	SNV	synonymous_variant	51891701	ZNF649	chr19	ENST00000354957:p.Gln145Gln/c.435A>G	0.00794515	rs138119962	NA	NA
C > G	SNV	missense_variant	51965915	ZNF350	chr19	ENST00000243644:p.Ala180Pro/c.538G>C	0.00897032	rs150626615	NA	NA
G > T	SNV	missense_variant	17542192	CECR2	chr22	ENST00000342247:p.Arg703Ser/c.2109G>T	0.00441587	rs80293963	NA	NA
C > T	SNV	splice_donor_variant+intron_variant	52456738	ZNF578	chr19	ENST00000596674:n.165+2C>T	NA	rs12459176	NA	NA
G > T	SNV	synonymous_variant	39487599	MGAT3	chr22	ENST00000341184:p.Leu84Leu/c.252G>T	0.00231303	rs201450879	NA	NA
G > A	SNV	missense_variant	55384220	TMEM238	chr19	ENST00000444469:p.Pro14Ser/c.40C>T	0	rs1870074	COSM4132611(2)	NA
C > T	SNV	missense_variant	39487600	MGAT3	chr22	ENST00000341184:p.Pro85Ser/c.253C>T	0.00231303	rs200714319	NA	NA
T > C	SNV	synonymous_variant	151172293	TMOD4	chr1	ENST00000295314:p.Glu154Glu/c.462A>G	0.00250082	rs186770409	NA	NA
C > T	SNV	missense_variant	152218597	HRNR	chr1	ENST00000368801:p.Arg1011His/c.3032G>A	0.00555253	rs202225999	COSM1334095(1)	NA
G > A	SNV	synonymous_variant	236596881	HEATR1	chr1	ENST00000366582:p.Asp233Asp/c.699C>T	0.00108814	rs12135515	NA	NA
A > G	SNV	missense_variant	57438058	AC004076.9	chr19	ENST00000596831:p.Trp128Arg/c.382T>C	0	rs4801481	NA	NA
G > T	SNV	synonymous_variant	185738702	FSIP2	chr2	ENST00000343098:p.Ala25Ala/c.75G>T	0.00314465	rs193095579	NA	NA
T > C	SNV	synonymous_variant	297874	ZCCHC3	chr20	ENST00000500893:p.Asp96Asp/c.288T>C	0	rs2223665	NA	NA
A > G	SNV	synonymous_variant	197392312	SF3B1	chr2	ENST00000335508:p.Tyr1302Tyr/c.3906T>C	0.00406275	rs150226353	NA	NA
G > T	SNV	synonymous_variant	197402104	SF3B1	chr2	ENST00000335508:p.Arg702Arg/c.2104C>A	0.00391271	rs16865307	NA	NA
T > C	SNV	synonymous_variant	197460038	COQ10B	chr2	ENST00000263960:p.Leu71Leu/c.211T>C	0.0038143	rs145175790	NA	NA
A > G	SNV	synonymous_variant	197501208	HSPE1-MOB4	chr2	ENST00000604458:p.Val46Val/c.138A>G	0.00388828	rs148530634	NA	NA
G > C	SNV	missense_variant	238130236	ESPNL	chr2	ENST00000343063:p.Val508Leu/c.1522G>C	0.00818856	rs74998872	NA	NA
C > T	SNV	synonymous_variant	128462703	DNAJB8	chr3	ENST00000319153:p.Ser181Ser/c.543G>A	0.00332063	rs147231121	COSM3940268(1)	NA
G > A	SNV	splice_donor_variant+intron_variant	25300697	ABHD12	chr20	ENST00000465694:c.*146+2C>T	NA	rs1046073	NA	MedGen:CN239154;Polyneuropathy,_Hearing_Loss,_Ataxia,_Retinitis_Pigmentosa_and_Cataract_(PHARC)
C > T	SNV	missense_variant	22445080	ADGRA3	chr4	ENST00000334304:p.Arg200His/c.599G>A	0.00343063	rs147390035	NA	NA
A > T	SNV	missense_variant	151253294	GM2A	chr5	ENST00000357164:p.Lys26Asn/c.78A>T	0.005764	rs28365994	NA	MedGen:C0268275,OMIM:272750,SNOMED_CT:71253000;Tay-Sachs_disease,_variant_AB
T > C	SNV	missense_variant	11305997	NEDD9	chr6	ENST00000504387:p.Thr3Ala/c.7A>G	0.00111259	rs185774574	NA	NA
G > A	SNV	missense_variant	31578328	CCDC129	chr7	ENST00000451887:p.Gly381Glu/c.1142G>A	0.00183803	rs192536493	NA	NA
C > T	SNV	missense_variant	47442030	TNS3	chr7	ENST00000457718:p.Ser87Asn/c.260G>A	0.00271055	rs16881490	NA	NA
T > C	SNV	synonymous_variant	35434398	GDF5	chr20	ENST00000374369:p.Lys339Lys/c.1017A>G	NA	rs224330	NA	NA
C > A	SNV	missense_variant	35434589	GDF5	chr20	ENST00000374369:p.Ala276Ser/c.826G>T	NA	rs224331	NA	NA
A > C	SNV	missense_variant	35434874	GDF5OS	chr20	ENST00000374375:p.Gln239Pro/c.716A>C	NA	rs224332	NA	NA
T > C	SNV	synonymous_variant	35474817	CEP250	chr20	ENST00000425096:p.Asn25Asn/c.75T>C	NA	rs224362	NA	NA
T > A	SNV	synonymous_variant	120203830	COL14A1	chr8	ENST00000297848:p.Thr333Thr/c.999T>A	0.00228609	rs115660023	NA	NA
T > C	SNV	missense_variant	35501852	CEP250	chr20	ENST00000425525:p.Leu130Pro/c.389T>C	NA	rs224379	NA	NA
C > G	SNV	synonymous_variant	46329967	ANTXRL	chr10	ENST00000620264:p.Arg593Arg/c.1779C>G	0.00790175	rs190314639	NA	NA
A > G	SNV	synonymous_variant	38349567	LBP	chr20	ENST00000217407:p.Leu48Leu/c.144A>G	NA	rs1739654	NA	NA
G > A	SNV	missense_variant	65553238	LTBP3	chr11	ENST00000301873:p.Pro330Leu/c.989C>T	0.00891886	rs28403592	NA	NA
G > A	SNV	missense_variant	74606757	GLG1	chr16	ENST00000205061:p.Ala113Val/c.338C>T	0.00280343	rs146839377	COSM4908577(1)	NA
C > T	SNV	missense_variant	88432776	ZNF469	chr16	ENST00000565624:p.Pro1769Leu/c.5306C>T	0.00442152	rs150543090	NA	NA
G > A	SNV	missense_variant	7252578	ELP5	chr17	ENST00000396627:p.Gly26Ser/c.76G>A	0.00273075	rs150249029	NA	NA
A > G	SNV	missense_variant	28684873	SUPT6H	chr17	ENST00000314616:p.Asn800Ser/c.2399A>G	0.00549092	rs190479497	COSM78594(2)	NA
G > A	SNV	synonymous_variant	81510981	ACTG1	chr17	ENST00000331925:p.Ala310Ala/c.930C>T	0.00163132	rs1135989	NA	MedGen:CN169374;-
C > T	SNV	missense_variant	48653366	PREX1	chr20	ENST00000371941:p.Ala781Thr/c.2341G>A	0.00913938	rs184642062	NA	NA
G > A	SNV	synonymous_variant	3581968	DLGAP1	chr18	ENST00000315677:p.Thr624Thr/c.1872C>T	0.00201218	rs56017170	NA	NA
T > C	SNV	missense_variant	54928824	CCDC68	chr18	ENST00000591504:p.Lys220Arg/c.659A>G	0.00804698	rs141888762	NA	NA
G > A	SNV	synonymous_variant	1818734	REXO1	chr19	ENST00000170168:p.Phe958Phe/c.2874C>T	0.0040327	rs2304614	NA	NA
A > C	SNV	missense_variant	5828139	NRTN	chr19	ENST00000303212:p.His187Pro/c.560A>C	0.00837989	rs560593242	NA	NA
C > G	SNV	missense_variant	15452669	RASAL3	chr19	ENST00000343625:p.Arg939Ser/c.2817G>C	0.00845916	rs547899579	NA	NA
G > C	SNV	missense_variant	62407062	CABLES2	chr20	ENST00000279101:p.Pro72Arg/c.215C>G	0	rs184691263	COSM4134734(3)	NA
G > A	SNV	synonymous_variant	40378026	PLD3	chr19	ENST00000356508:p.Ala442Ala/c.1326G>A	0.00533014	rs4819	NA	MedGen:CN169374;-
C > T	SNV	synonymous_variant	3231375	SLC4A11	chr20	ENST00000380059:p.Thr344Thr/c.1032G>A	0.00945961	rs193080010	NA	NA
C > T	SNV	missense_variant+splice_region_variant	45724057	SPINT4	chr20	ENST00000279058:p.Pro98Leu/c.293C>T	0.0044314	rs142613680	COSM5460553(1)	NA
T > C	SNV	synonymous_variant	49908356	SPATA2	chr20	ENST00000289431:p.Ala45Ala/c.135A>G	0.00141366	rs191843611	NA	NA
G > A	SNV	synonymous_variant	1310658	PUSL1	chr1	ENST00000379031:p.Glu223Glu/c.669G>A	0.00350428	rs181405526	NA	NA
T > C	SNV	missense_variant	154990469	FLAD1	chr1	ENST00000292180:p.Cys499Arg/c.1495T>C	0.00570838	rs141604312	NA	NA
G > C	SNV	missense_variant	246851330	AHCTF1	chr1	ENST00000366508:p.Thr1594Ser/c.4781C>G	0.00320827	rs186771516	NA	NA
G > A	SNV	missense_variant	33186969	LTBP1	chr2	ENST00000404816:p.Val439Met/c.1315G>A	0.00875952	rs118167062	NA	NA
A > G	SNV	missense_variant	218643505	ZNF142	chr2	ENST00000449707:p.Val1004Ala/c.3011T>C	0.00183558	rs199711899	NA	NA
T > G	SNV	missense_variant	58316564	RPP14	chr3	ENST00000295959:p.Leu71Trp/c.212T>G	0.00228335	rs140463340	NA	NA
G > A	SNV	missense_variant	139935438	CLSTN2	chr3	ENST00000458420:p.Gly22Ser/c.64G>A	0	rs566383695	NA	NA
G > A	SNV	synonymous_variant	75259390	TMEM30A	chr6	ENST00000230461:p.Phe214Phe/c.642C>T	0.00174027	rs139174067	NA	NA
C > T	SNV	synonymous_variant	75016375	CARNMT1	chr9	ENST00000376834:p.Thr161Thr/c.483G>A	0.00810311	rs145889052	NA	NA
G > A	SNV	missense_variant	113780174	CLDN25	chr11	ENST00000453129:p.Ala127Thr/c.379G>A	0.00717623	rs201922794	NA	NA
C > T	SNV	missense_variant	44539850	KRTAP10-1	chr21	ENST00000400375:p.Val101Met/c.301G>A	NA	rs233319	COSM4592688(21)	NA
C > T	SNV	missense_variant	27963147	CDX2	chr13	ENST00000381020:p.Gly304Arg/c.910G>A	0.00228335	rs186344616	NA	NA
T > G	SNV	missense_variant	44574611	KRTAP10-4	chr21	ENST00000400374:p.Cys285Gly/c.853T>G	NA	rs396912	NA	NA
G > A	SNV	missense_variant	57726174	DRC7	chr16	ENST00000360716:p.Cys622Tyr/c.1865G>A	0.0053904	rs201698464	NA	NA
T > C	SNV	synonymous_variant	10445114	MYH4	chr17	ENST00000255381:p.Glu1776Glu/c.5328A>G	0.00364289	rs1042313	NA	NA
C > A	SNV	missense_variant	44580031	KRTAP10-6	chr21	ENST00000622352:p.Cys319Phe/c.956G>T	NA	rs380585	NA	NA
A > G	SNV	missense_variant	44591587	KRTAP10-6	chr21	ENST00000400368:p.Ser300Pro/c.898T>C	NA	rs465279	NA	NA
T > C	SNV	synonymous_variant	44600627	KRTAP10-7	chr21	ENST00000609664:p.Ala2Ala/c.6T>C	NA	rs1211103	NA	NA
G > C	SNV	missense_variant	765553	SLC52A3	chr20	ENST00000632431:p.Ile74Met/c.222C>G	0.00740741	rs35655964	NA	MedGen:CN169374;-
A > C	SNV	missense_variant	44601264	KRTAP10-7	chr21	ENST00000609664:p.Lys215Gln/c.643A>C	NA	rs363877	NA	NA
T > C	SNV	synonymous_variant	44601290	KRTAP10-7	chr21	ENST00000609664:p.Pro223Pro/c.669T>C	NA	rs389167	NA	NA
C > T	SNV	synonymous_variant	44601455	KRTAP10-7	chr21	ENST00000609664:p.Pro278Pro/c.834C>T	NA	rs437149	NA	NA
C > T	SNV	synonymous_variant	37620826	GGA1	chr22	ENST00000381756:p.Ser164Ser/c.492C>T	0.00581711	rs144563403	COSM5471486(1)	NA
C > T	SNV	synonymous_variant	44601566	KRTAP10-7	chr21	ENST00000609664:p.Pro315Pro/c.945C>T	NA	rs437334	NA	NA
G > A	SNV	missense_variant	44601579	KRTAP10-7	chr21	ENST00000609664:p.Ala320Thr/c.958G>A	NA	rs369720	NA	NA
G > A	SNV	synonymous_variant	44601692	KRTAP10-7	chr21	ENST00000609664:p.Pro357Pro/c.1071G>A	NA	rs370092	NA	NA
G > A	SNV	synonymous_variant	12793326	PRAMEF1	chr1	ENST00000332296:p.Arg33Arg/c.99G>A	0.00889641	rs201505067	NA	NA
A > T	SNV	missense_variant	44637673	KRTAP10-10	chr21	ENST00000380095:p.Thr86Ser/c.256A>T	NA	rs9306109	COSM4002057(2)	NA
C > T	SNV	missense_variant	25245136	RSRP1	chr1	ENST00000431849:p.Gly229Asp/c.686G>A	0.00625204	rs181182007	NA	NA
T > C	SNV	missense_variant+splice_region_variant	91316474	HFM1	chr1	ENST00000370425:p.Ile939Val/c.2815A>G	0.00218882	rs11584478	COSM3747106(1)	NA
A > G	SNV	missense_variant	91394244	HFM1	chr1	ENST00000370425:p.Ser115Pro/c.343T>C	0.00179465	rs11165778	COSM3747107(2)	NA
G > T	SNV	missense_variant	16783675	XKR3	chr22	ENST00000331428:p.His442Asn/c.1324C>A	0	rs5748622	NA	NA
T > C	SNV	missense_variant	206771211	FASTKD2	chr2	ENST00000236980:p.Ile304Thr/c.911T>C	0.00631533	rs144499152	NA	MedGen:CN169374|MedGen:CN517202;-|not_provided
T > C	SNV	missense_variant	207624359	METTL21A	chr2	ENST00000272839:p.Tyr6Cys/c.17A>G	0.0040305	rs199691932	NA	NA
T > C	SNV	synonymous_variant	52510477	STAB1	chr3	ENST00000321725:p.Asp919Asp/c.2757T>C	0.0085963	rs367553273	COSM4584539(1)	NA
T > C	SNV	missense_variant	127984208	KBTBD12	chr3	ENST00000405109:p.Val601Ala/c.1802T>C	0.00978899	rs182302391	NA	NA
G > A	SNV	missense_variant	148828055	CPB1	chr3	ENST00000282957:p.Arg42His/c.125G>A	0.00827436	rs193238667	COSM1039658(2)	NA
G > T	SNV	missense_variant	22196110	IGLV6-57	chr22	ENST00000390285:p.Ala63Ser/c.187G>T	NA	rs2073448	NA	NA
G > T	SNV	missense_variant	186306918	DGKG	chr3	ENST00000265022:p.Gln43Lys/c.127C>A	0.00500217	rs193059575	COSM3332268(1)	NA
C > T	SNV	synonymous_variant	22201876	IGLV11-55	chr22	ENST00000390286:p.Ser28Ser/c.84C>T	NA	rs5995639	NA	NA
T > C	SNV	missense_variant	22201974	IGLV11-55	chr22	ENST00000390286:p.Leu61Pro/c.182T>C	NA	rs9306341	NA	NA
C > A	SNV	missense_variant	22352950	IGLV5-48	chr22	ENST00000390293:p.Thr4Asn/c.11C>A	NA	rs34503659	NA	NA
T > C	SNV	synonymous_variant	22352960	IGLV5-48	chr22	ENST00000390293:p.Leu7Leu/c.21T>C	NA	rs35779014	NA	NA
G > A	SNV	missense_variant	22353207	IGLV5-48	chr22	ENST00000390293:p.Ser48Asn/c.143G>A	NA	rs79612806	NA	NA
T > C	SNV	synonymous_variant	56009990	LYN	chr8	ENST00000519728:p.Tyr473Tyr/c.1419T>C	0.00587403	rs56354651	NA	NA
T > C	SNV	synonymous_variant	34622045	ARID3C	chr9	ENST00000378909:p.Leu371Leu/c.1113A>G	0.00418615	rs184628839	COSM5438515(1)	NA
G > A	SNV	synonymous_variant	127344318	GARNL3	chr9	ENST00000373387:p.Ala445Ala/c.1335G>A	0.00652387	rs370440969	NA	NA
C > T	SNV	start_lost	73428282	MSS51	chr10	ENST00000299432:p.Met1?/c.3G>A	0.0051176	rs375656123	NA	NA
A > G	SNV	missense_variant	31667716	ETFBKMT	chr12	ENST00000357721:p.Asn172Ser/c.515A>G	0.00342503	rs149097385	NA	NA
G > A	SNV	missense_variant	22353290	IGLV5-48	chr22	ENST00000390293:p.Asp76Asn/c.226G>A	NA	rs560536279	NA	NA
A > G	SNV	missense_variant	22353291	IGLV5-48	chr22	ENST00000390293:p.Asp76Gly/c.227A>G	NA	rs532708314	NA	NA
C > T	SNV	synonymous_variant	22353298	IGLV5-48	chr22	ENST00000390293:p.His78His/c.234C>T	NA	rs117610294	NA	NA
C > T	SNV	missense_variant	121184758	P2RX7	chr12	ENST00000328963:p.Pro582Ser/c.1744C>T	0.00540541	rs200840067	NA	NA
T > G	SNV	missense_variant	22353365	IGLV5-48	chr22	ENST00000390293:p.Phe101Val/c.301T>G	NA	rs73880637	NA	NA
C > T	SNV	synonymous_variant	24261837	TGM1	chr14	ENST00000206765:p.Ser122Ser/c.366G>A	0.00413223	rs17102410	NA	Human_Phenotype_Ontology:HP:0007431,MedGen:C0079583;Congenital_ichthyosiform_erythroderma
C > G	SNV	missense_variant	69347921	TMED6	chr16	ENST00000288025:p.Cys119Ser/c.356G>C	0.00848564	rs187873309	NA	NA
G > C	SNV	missense_variant	10401396	MYH8	chr17	ENST00000403437:p.Ser996Cys/c.2987C>G	0.00184863	rs75477725	NA	MedGen:C0265226,OMIM:158300,Orphanet:ORPHA3377,SNOMED_CT:8757006;Hecht_syndrome
C > T	SNV	missense_variant	12996585	ELAC2	chr17	ENST00000338034:p.Ala541Thr/c.1621G>A	0.00669497	rs5030739	COSM4129570(1)	MedGen:C3539120,OMIM:614731|MedGen:C3809526,OMIM:615440,Orphanet:ORPHA369913|MedGen:CN169374;Prostate_cancer,_hereditary,_2|Combined_oxidative_phosphorylation_deficiency_17|-
C > T	SNV	synonymous_variant	23933175	ZNF726	chr19	ENST00000322487:p.Phe353Phe/c.1059C>T	0.00318262	rs114748867	NA	NA
T > A	SNV	missense_variant	49713003	CPT1C	chr19	ENST00000323446:p.Ile722Asn/c.2165T>A	0.00244645	rs553087160	NA	NA
G > A	SNV	synonymous_variant	33644583	CBFA2T2	chr20	ENST00000359606:p.Ser594Ser/c.1782G>A	0.00445846	rs148637844	COSM2757769(1)	NA
G > C	SNV	synonymous_variant	44197517	OSER1	chr20	ENST00000255174:p.Leu138Leu/c.414C>G	0.00424097	rs139064502	COSM4419550(1)	NA
G > T	SNV	missense_variant	24187818	SUSD2	chr22	ENST00000358321:p.Gln713His/c.2139G>T	0.0066543	rs114261714	NA	NA
A > T	SNV	missense_variant	33567285	SON	chr21	ENST00000421541:p.Leu323Phe/c.969A>T	0.00472527	rs144666057	COSN20079936	NA
T > C	SNV	synonymous_variant	156984427	ARHGEF11	chr1	ENST00000368194:p.Gln45Gln/c.135A>G	0.00693241	rs3819972	NA	NA
C > T	SNV	synonymous_variant	182586681	RNASEL	chr1	ENST00000367559:p.Gln42Gln/c.126G>A	0.00293574	rs184061573	NA	NA
G > T	SNV	missense_variant	1308517	SNTG2	chr2	ENST00000308624:p.Trp436Cys/c.1308G>T	0.00890072	rs145283195	NA	NA
A > T	SNV	missense_variant	73065121	PPP4R2	chr3	ENST00000356692:p.Glu303Val/c.908A>T	0.00617624	rs201467958	NA	NA
C > T	SNV	synonymous_variant	136443345	STAG1	chr3	ENST00000383202:p.Leu496Leu/c.1488G>A	0.00435066	rs148490560	NA	NA
G > A	SNV	missense_variant	186794728	RFC4	chr3	ENST00000296273:p.Arg114Cys/c.340C>T	0.00255629	rs140350328	NA	NA
C > G	SNV	missense_variant	147683950	PRMT9	chr4	ENST00000322396:p.Gly13Ala/c.38G>C	0.00500111	rs554850100	NA	NA
C > G	SNV	synonymous_variant	38843682	NPTXR	chr22	ENST00000333039:p.Leu59Leu/c.177G>C	0	rs180925984	COSM4156272(1)	NA
A > G	SNV	synonymous_variant	47682035	ADGRF2	chr6	ENST00000296862:p.Ala492Ala/c.1476A>G	0.00735376	rs371306728	NA	NA
G > A	SNV	synonymous_variant	36855611	ELMO1	chr7	ENST00000310758:p.Asp708Asp/c.2124C>T	0.00576965	rs149257728	NA	NA
G > A	SNV	missense_variant	45073522	CCM2	chr7	ENST00000381112:p.Ser310Asn/c.929G>A	0.00680013	rs2289366	COSM3685179(1)	MedGen:CN169374;-
G > A	SNV	synonymous_variant	10725786	CTD-2135J3.4	chr8	ENST00000554914:p.Val425Val/c.1275C>T	0.0017397	rs181357514	NA	NA
C > T	SNV	splice_donor_variant+intron_variant	45171154	NUP50	chr22	ENST00000417702:c.-16+2C>T	NA	rs132876	NA	NA
A > G	SNV	missense_variant	104013518	RIMS2	chr8	ENST00000504942:p.Thr1041Ala/c.3121A>G	0.00167094	rs576037956	NA	NA
T > C	SNV	synonymous_variant	50201349	SELO	chr22	ENST00000380903:p.Leu105Leu/c.313T>C	0	rs3747942	NA	NA
C > G	SNV	missense_variant	122750717	OR1L6	chr9	ENST00000373684:p.Ile326Met/c.978C>G	0.00146899	rs185763848	NA	NA
G > C	SNV	synonymous_variant	136204992	LHX3	chr9	ENST00000371748:p.Leu7Leu/c.21C>G	0.00535475	rs202124276	NA	NA
A > G	SNV	synonymous_variant	13447279	BEND7	chr10	ENST00000341083:p.Ala356Ala/c.1068T>C	0.00467544	rs146499991	NA	NA
C > G	SNV	missense_variant	94305645	IZUMO1R	chr11	ENST00000328458:p.Cys3Trp/c.9C>G	0.00629246	rs61742524	NA	NA
T > C	SNV	missense_variant	54963856	TESPA1	chr12	ENST00000316577:p.Ile181Val/c.541A>G	0.0056755	rs376871530	NA	NA
C > T	SNV	missense_variant	51816801	RP11-327P2.7	chr13	ENST00000627246:p.Gly95Ser/c.283G>A	0.00599657	rs183466750	NA	NA
G > A	SNV	missense_variant	45095881	DUOX2	chr15	ENST00000389039:p.Leu1343Phe/c.4027C>T	0.00750245	rs147945181	NA	NA
A > G	SNV	missense_variant	30737197	SRCAP	chr16	ENST00000262518:p.Lys2386Arg/c.7157A>G	0.00385995	rs189201995	NA	MedGen:C0729582,OMIM:136140,Orphanet:ORPHA2044,SNOMED_CT:312214005;Floating-Harbor_syndrome
T > A	SNV	splice_donor_variant+intron_variant	31472225	TGFB1I1	chr16	ENST00000361773:c.-39+2T>A	0.00791175	rs199622942	NA	NA
G > A	SNV	stop_gained	72122957	PMFBP1	chr16	ENST00000537465:p.Arg914*/c.2740C>T	0.00173989	rs140352254	COSM3511986(2)	NA
G > A	SNV	missense_variant	40849971	CYP2A6	chr19	ENST00000301141:p.Arg64Cys/c.190C>T	0.00319806	rs199515342	NA	NA
G > T	SNV	missense_variant	44901322	TOMM40	chr19	ENST00000592434:p.Gly320Cys/c.958G>T	0.00953483	rs394819	NA	NA
G > C	SNV	synonymous_variant	49428758	GFY	chr19	ENST00000610896:p.Gly499Gly/c.1497G>C	0.00952505	rs369432329	NA	NA
G > A	SNV	synonymous_variant	53141526	ZNF347	chr19	ENST00000452676:p.Cys435Cys/c.1305C>T	0.00565463	rs77716783	COSM4080977(2)	NA
T > C	SNV	synonymous_variant	56577287	ZNF470	chr19	ENST00000330619:p.Cys286Cys/c.858T>C	0.00315389	rs373539979	NA	NA
G > A	SNV	synonymous_variant	41169112	PLCG1	chr20	ENST00000244007:p.Leu839Leu/c.2517G>A	0.00320827	rs35738919	NA	NA
C > T	SNV	missense_variant	30380184	RNF215	chr22	ENST00000382363:p.Val296Met/c.886G>A	0.00382388	rs142215295	NA	NA
G > A	SNV	missense_variant	25778282	MAN1C1	chr1	ENST00000374332:p.Ala479Thr/c.1435G>A	0.00234307	rs150964664	NA	NA
C > T	SNV	missense_variant	205066593	CNTN2	chr1	ENST00000331830:p.Arg657Trp/c.1969C>T	0.00946887	rs2305276	COSM3482134(1)	NA
G > A	SNV	missense_variant	226309718	LIN9	chr1	ENST00000366808:p.Pro51Leu/c.152C>T	0.00412193	rs79928746	NA	NA
G > A	SNV	synonymous_variant	97927483	TMEM131	chr2	ENST00000186436:p.Phe64Phe/c.192C>T	0.00545318	rs180686118	NA	NA
G > A	SNV	missense_variant	110163107	NPHP1	chr2	ENST00000316534:p.Thr323Met/c.968C>T	0.00212095	rs141907218	NA	NA
G > A	SNV	missense_variant	174280978	NLGN1	chr3	ENST00000361589:p.Arg716His/c.2147G>A	0.00380807	rs118079207	NA	NA
T > G	SNV	missense_variant	112145600	C4orf32	chr4	ENST00000309733:p.Leu7Arg/c.20T>G	0.0030888	rs552230109	NA	NA
A > G	SNV	synonymous_variant	73400284	DDX43	chr6	ENST00000370336:p.Ala119Ala/c.357A>G	0.00439657	rs191599374	NA	NA
A > G	SNV	missense_variant	128252071	LEP	chr7	ENST00000308868:p.Tyr18Cys/c.53A>G	0.00304447	rs148407750	NA	NA
G > A	SNV	missense_variant	6709012	AGPAT5	chr8	ENST00000523586:p.Arg51His/c.152G>A	0.002365	rs565304170	NA	NA
G > T	SNV	missense_variant	133057937	GTF3C5	chr9	ENST00000372108:p.Gly513Val/c.1538G>T	0.00402349	rs199967129	NA	NA
C > T	SNV	synonymous_variant	64368491	RPS6KA4	chr11	ENST00000334205:p.Tyr408Tyr/c.1224C>T	0.00648924	rs201471880	NA	NA
A > T	SNV	missense_variant	132807247	GOLGA3	chr12	ENST00000450791:p.Met407Lys/c.1220T>A	0.00377819	rs144612495	NA	NA
G > A	SNV	missense_variant	21034270	RNASE13	chr14	ENST00000382951:p.Arg7Trp/c.19C>T	0.00369887	rs140441722	COSM3999215(1)	NA
C > T	SNV	missense_variant	50269239	L2HGDH	chr14	ENST00000267436:p.Arg277Gln/c.830G>A	0.00396869	rs147866347	COSM5362714(1)	NA
T > C	SNV	missense_variant	69237754	EXD2	chr14	ENST00000409018:p.Leu491Ser/c.1472T>C	0.00223872	rs200000291	NA	NA
C > T	SNV	synonymous_variant	9798302	GRIN2A	chr16	ENST00000330684:p.Leu777Leu/c.2331G>A	0.00174539	rs118035164	NA	NA
G > A	SNV	missense_variant	50380827	EME1	chr17	ENST00000511648:p.Arg547His/c.1640G>A	0.00429488	rs368108611	NA	NA
T > C	SNV	synonymous_variant	34741848	ZNF181	chr19	ENST00000392232:p.Tyr533Tyr/c.1599T>C	0.00343137	rs201356205	COSM4417478(1)	NA
G > A	SNV	missense_variant	34077087	RALY	chr20	ENST00000246194:p.Gly240Ser/c.718G>A	0.00570298	rs542130969	COSM4620768(1)	NA
C > A	SNV	synonymous_variant	36699800	SIM2	chr21	ENST00000290399:p.Gly18Gly/c.54C>A	0.00442865	rs200229277	COSM2844684(1)	NA
C > T	SNV	synonymous_variant	27797610	MN1	chr22	ENST00000302326:p.Gln978Gln/c.2934G>A	0.00325458	rs140987101	NA	NA
C > T	SNV	synonymous_variant	26297998	UBXN11	chr1	ENST00000374221:p.Gln88Gln/c.264G>A	0.00305964	rs74477400	NA	NA
A > G	SNV	stop_lost	152154746	RPTN	chr1	ENST00000316073:p.Ter785Argext*?/c.2353T>C	0.000780118	rs188506223	NA	NA
C > T	SNV	missense_variant	201809242	NAV1	chr1	ENST00000367296:p.Pro1429Leu/c.4286C>T	0.00532782	rs147713533	NA	NA
C > T	SNV	missense_variant	201900333	LMOD1	chr1	ENST00000367288:p.Arg227His/c.680G>A	0.00505476	rs199655500	COSM2212676(1)	NA
C > T	SNV	missense_variant	247723142	OR14A2	chr1	ENST00000366485:p.Arg301Lys/c.902G>A	0.00315282	rs371897453	NA	NA
C > T	SNV	missense_variant	27232155	CAD	chr2	ENST00000264705:p.Pro859Leu/c.2576C>T	0.00674133	rs144292695	COSM1580640(2)	NA
T > C	SNV	synonymous_variant	60901002	REL	chr2	ENST00000295025:p.Leu105Leu/c.313T>C	0.00201748	rs190352859	NA	NA
A > G	SNV	missense_variant	111975314	MERTK	chr2	ENST00000295408:p.Asn329Ser/c.986A>G	0.00342503	rs34943572	NA	NA
C > T	SNV	stop_gained+splice_region_variant	241748901	D2HGDH	chr2	ENST00000417686:p.Arg151*/c.451C>T	0.000967118	rs574705226	NA	NA
C > T	SNV	synonymous_variant	241755123	D2HGDH	chr2	ENST00000445308:p.Pro16Pro/c.48C>T	0.00083457	rs183029834	NA	NA
A > G	SNV	missense_variant	58123627	FLNB	chr3	ENST00000490882:p.Lys1221Glu/c.3661A>G	0.00109337	rs537630384	NA	MedGen:CN169374;-
C > T	SNV	missense_variant	119730366	MAATS1	chr3	ENST00000273390:p.Thr336Met/c.1007C>T	0.00272035	rs191001867	NA	NA
G > A	SNV	missense_variant	1618102	FAM53A	chr4	ENST00000489029:p.Arg147Trp/c.439C>T	0.00287522	rs373885241	NA	NA
T > A	SNV	stop_gained	70410020	OPRPN	chr4	ENST00000399575:p.Leu231*/c.692T>A	0.00284252	rs529290109	NA	NA
G > C	SNV	missense_variant	112541241	ZGRF1	chr4	ENST00000445203:p.Gln1876Glu/c.5626C>G	0.00284713	rs368808540	NA	NA
G > A	SNV	missense_variant	96803892	ERAP1	chr5	ENST00000296754:p.Thr12Ile/c.35C>T	0.00462913	rs72773968	NA	NA
T > C	SNV	missense_variant	76022210	IMPG1	chr6	ENST00000369950:p.Asn191Ser/c.572A>G	0.00392627	rs200247788	NA	NA
G > C	SNV	synonymous_variant	75421906	POM121C	chr7	ENST00000607367:p.Ser1024Ser/c.3072C>G	0.00928845	rs171040	COSM4767826(2)	NA
C > T	SNV	missense_variant	101037268	MUC17	chr7	ENST00000306151:p.Ala1951Val/c.5852C>T	0.00794082	rs188270675	COSM3082486(1)	NA
T > A	SNV	missense_variant	64580975	BHLHE22	chr8	ENST00000321870:p.Leu62Gln/c.185T>A	0.00263916	rs62519835	COSM1133024(4)	NA
A > G	SNV	missense_variant	36170589	CCIN	chr9	ENST00000335119:p.Ile363Val/c.1087A>G	0.00706752	rs74940966	NA	NA
C > T	SNV	synonymous_variant	133054460	GTF3C5	chr9	ENST00000372108:p.Tyr347Tyr/c.1041C>T	0.00320792	rs79165136	NA	NA
G > A	SNV	stop_gained	18551939	NSUN6	chr10	ENST00000377304:p.Arg319*/c.955C>T	0.00119969	rs139589125	COSM2132337(1)	NA
G > A	SNV	missense_variant	73308993	ARHGEF17	chr11	ENST00000263674:p.Ala119Thr/c.355G>A	0.00178571	rs542918990	NA	NA
G > A	SNV	splice_acceptor_variant+intron_variant	73395443	RELT	chr11	ENST00000064780:c.1246-1G>A	0.00413178	rs200036997	NA	NA
G > A	SNV	synonymous_variant	83633216	DLG2	chr11	ENST00000376104:p.Tyr645Tyr/c.1935C>T	0.00389798	rs193025172	NA	NA
C > T	SNV	missense_variant	116823146	APOA4	chr11	ENST00000357780:p.Ala16Thr/c.46G>A	0.00364249	rs180917395	NA	NA
C > G	SNV	missense_variant	109784381	IRS2	chr13	ENST00000375856:p.Arg558Pro/c.1673G>C	0.00221038	rs569788055	NA	NA
[truncated: 6,670 more rows]
