# Supplementary material for: Whole-exome sequencing identified recurrent and novel variants in benzene-induced leukemia
Source: BMC Med Genomics. 2023 Jan 26;16:13. doi: 10.1186/s12920-023-01442-w (PMC9878782; doi:10.1186/s12920-023-01442-w)
Supplement: Supplementary file 4 — Additional file 4. Whole-exome sequencing identified genetic variants with minor allele frequency < 1% in the gnomAD database for East Asian and shared by all cases. [file 12920_2023_1442_MOESM4_ESM.xlsx]

## Sheet: Sheet1
Additional file 4 Whole-exome sequencing identified genetic variants with minor allele frequency <1% in the gnomAD database for East Asian and shared by all cases
Variant	Type	Func	Base_site	Gene	Chr	Transcript	gnomAD_EAS	dbSNPv151_hg38	COSMIC	ClinVar	CADD
C > CAGCTCTGGGGGCTGCTGT	InDel	disruptive_inframe_insertion	152709204	LCE4A	chr1	ENST00000368777:p.Cys48_Gly49insCysSerSerGlyGlyCys/c.143_144insCTGTAGCTCTGGGGGCTG	NA	rs6143428	COSM1334217(27)	NA	NA
A > AT	InDel	frameshift_variant	144016880	GYPB	chr4	ENST00000506679:p.Asp14fs/c.41dupA	0.000877963	rs5862681	COSN1083530	NA	NA
CGGCAGT > C	InDel	disruptive_inframe_deletion	130265925	HMCN2	chr9	ENST00000624552:p.Val21_Ala22del/c.60_65delAGTGGC	NA	rs72240442	COSN20050338	NA	NA
C > CTGCCCTACTGCA	InDel	disruptive_inframe_insertion	6546665	DNHD1	chr11	ENST00000254579:p.Leu1912_Arg1913insHisAlaLeuLeu/c.5737_5738insATGCCCTACTGC	NA	rs11270441	COSM1356044(22)	NA	NA
CAT > C	InDel	frameshift_variant+start_lost	56686880	PTGES3	chr12	ENST00000614328:p.Met1fs/c.1_2delAT	NA	rs10579382	NA	NA	NA
T > TGCTGTGGGTCCAGCTGCTGCCAGCCTA	InDel	splice_donor_variant+intron_variant	41190343	KRTAP9-1	chr17	ENST00000634235:c.234_234+1insAGCTGTGGGTCCAGCTGCTGCCAGCCT	NA	rs11283848	COSM4602890(22)	NA	NA
C > T	SNV	missense_variant	27382530	CD164L2	chr1	ENST00000374030:p.Val76Met/c.226G>A	NA	rs2504779	NA	NA	NA
C > T	SNV	missense_variant	27382554	CD164L2	chr1	ENST00000374030:p.Gly68Arg/c.202G>A	NA	rs2474297	NA	NA	NA
T > C	SNV	missense_variant	150308112	MRPS21	chr1	ENST00000581066:p.Cys50Arg/c.148T>C	NA	rs10480	NA	NA	NA
T > C	SNV	missense_variant	155310373	FDPS	chr1	ENST00000474345:p.Val60Ala/c.179T>C	NA	rs11264358	NA	NA	NA
C > T	SNV	stop_gained	171208951	FMO2	chr1	ENST00000209929:p.Gln472*/c.1414C>T	NA	rs6661174	NA	NA	NA
A > G	SNV	synonymous_variant	206453261	SRGAP2	chr1	ENST00000573034:p.Leu747Leu/c.2241A>G	NA	rs11120575	NA	NA	NA
T > C	SNV	splice_donor_variant+intron_variant	207336944	CD55	chr1	ENST00000367067:c.1104+1T>C	NA	rs2490257	NA	NA	0.162892
T > G	SNV	stop_lost+splice_region_variant	36581589	FEZ2	chr2	ENST00000413938:p.Ter64Serext*?/c.191A>C	NA	rs848637	NA	NA	NA
C > T	SNV	missense_variant	90190408	IGKV1D-42	chr2	ENST00000390278:p.Thr27Ile/c.80C>T	NA	rs842173	NA	NA	NA
T > C	SNV	missense_variant	130914698	ARHGEF4	chr2	ENST00000409359:p.Leu251Pro/c.752T>C	NA	rs6752724	NA	NA	NA
T > C	SNV	missense_variant	171976274	HAT1	chr2	ENST00000264108:p.Val314Ala/c.941T>C	NA	rs73976541	NA	NA	NA
G > A	SNV	missense_variant	97875417	CRYBG3	chr3	ENST00000389622:p.Gly1408Glu/c.4223G>A	NA	rs6782766	NA	NA	1.72002
G > A	SNV	missense_variant	97876535	CRYBG3	chr3	ENST00000389622:p.Val1781Met/c.5341G>A	NA	rs6786354	NA	NA	-0.86253
G > A	SNV	splice_donor_variant+intron_variant	113293950	CFAP44	chr3	ENST00000461734:c.*63+2C>T	NA	rs810209	NA	NA	NA
C > T	SNV	missense_variant	83463842	FAM175A	chr4	ENST00000611288:p.Ser179Asn/c.536G>A	NA	rs10516689	NA	NA	0.18741
A > G	SNV	splice_donor_variant+intron_variant	158171481	RP11-597D13.9	chr4	ENST00000503611:n.729+1A>G	NA	rs2881373	NA	NA	NA
C > T	SNV	missense_variant	141180333	PCDHB8	chr5	ENST00000239444:p.Leu767Phe/c.2299C>T	NA	rs2740583	NA	NA	NA
C > T	SNV	missense_variant	150000595	HMGXB3	chr5	ENST00000613459:p.Pro51Leu/c.152C>T	NA	rs3812008	NA	NA	0.987881
G > C	SNV	synonymous_variant	150000596	HMGXB3	chr5	ENST00000613459:p.Pro51Pro/c.153G>C	NA	rs3812009	NA	NA	NA
T > C	SNV	missense_variant	149718157	AL358852.1	chr6	ENST00000623174:p.Leu156Pro/c.467T>C	NA	rs9767113	NA	NA	2.03153
A > C	SNV	splice_donor_variant+intron_variant	167382927	TCP10	chr6	ENST00000617120:c.27+1T>G	NA	rs9457321	NA	NA	-0.141136
T > C	SNV	missense_variant	6652974	ZNF316	chr7	ENST00000382252:p.Ser460Pro/c.1378T>C	NA	rs1474419	COSN20089749	NA	-1.0112
A > G	SNV	missense_variant	64977028	ZNF117	chr7	ENST00000610793:p.Leu344Ser/c.1031T>C	NA	rs4607487	NA	NA	0.747935
A > C	SNV	missense_variant	72728899	TYW1B	chr7	ENST00000620995:p.Leu372Trp/c.1115T>G	NA	rs117110249	NA	NA	NA
C > T	SNV	missense_variant	75073650	RCC1L	chr7	ENST00000610322:p.Gly30Arg/c.88G>A	NA	rs6955671	NA	NA	NA
T > G	SNV	missense_variant	75442223	POM121C	chr7	ENST00000607367:p.Gln166Pro/c.497A>C	NA	rs2077267	NA	NA	NA
T > C	SNV	splice_donor_variant+intron_variant	86644973	GRM3	chr7	ENST00000421579:c.-141+2T>C	NA	rs274624	COSN14781070	NA	NA
T > C	SNV	synonymous_variant	100959888	MUC3A	chr7	ENST00000379458:p.Phe2703Phe/c.8109T>C	NA	rs9691167	NA	NA	NA
C > G	SNV	missense_variant	100992398	MUC12	chr7	ENST00000379442:p.Thr755Ser/c.2264C>G	NA	rs10953314	NA	NA	-1.07611
A > G	SNV	splice_acceptor_variant+intron_variant	149833805	SSPO	chr7	ENST00000465639:n.3307-2A>G	NA	rs6960187	NA	NA	NA
G > T	SNV	missense_variant	10608261	RP1L1	chr8	ENST00000382483:p.Ala1946Glu/c.5837C>A	NA	rs11785822	NA	MedGen:C3150833,OMIM:613587,Orphanet:ORPHA247834;Occult_macular_dystrophy	-0.172722
A > G	SNV	synonymous_variant	139988737	TRAPPC9	chr8	ENST00000389328:p.Gly1031Gly/c.3093T>C	NA	rs2614718	NA	NA	NA
T > G	SNV	missense_variant	143213308	GPIHBP1	chr8	ENST00000622500:p.Phe14Cys/c.41T>G	NA	rs11538389	NA	NA	NA
T > C	SNV	synonymous_variant	144289233	BOP1	chr8	ENST00000569669:p.Glu57Glu/c.171A>G	NA	rs7836723	NA	NA	NA
C > T	SNV	missense_variant	144355665	FBXL6	chr8	ENST00000331890:p.Gly496Ser/c.1486G>A	NA	rs114720164	NA	NA	NA
A > G	SNV	missense_variant+splice_region_variant	144415811	SLC39A4	chr8	ENST00000301305:p.Met158Thr/c.473T>C	NA	rs886062750	NA	NA	NA
A > G	SNV	synonymous_variant	144424239	VPS28	chr8	ENST00000377348:p.Arg144Arg/c.432T>C	NA	rs2928378	NA	NA	NA
A > G	SNV	splice_acceptor_variant+intron_variant	128632018	SPTAN1	chr9	ENST00000636939:n.78-2A>G	NA	rs10760569	NA	NA	NA
G > A	SNV	synonymous_variant	130265917	HMCN2	chr9	ENST00000624552:p.Ala12Ala/c.36G>A	NA	rs12336285	NA	NA	NA
A > G	SNV	missense_variant	130365695	HMCN2	chr9	ENST00000624552:p.His2157Arg/c.6470A>G	NA	rs4066676	NA	NA	1.06238
C > G	SNV	missense_variant	130376549	HMCN2	chr9	ENST00000624552:p.Ala2650Gly/c.7949C>G	NA	rs7864096	NA	NA	0.271573
T > C	SNV	synonymous_variant	130376599	HMCN2	chr9	ENST00000624552:p.Leu2667Leu/c.7999T>C	NA	rs11244043	NA	NA	NA
T > C	SNV	synonymous_variant	130388536	HMCN2	chr9	ENST00000624552:p.Pro3172Pro/c.9516T>C	NA	rs7849839	NA	NA	NA
T > C	SNV	synonymous_variant	133402909	STKLD1	chr9	ENST00000371957:p.Asn457Asn/c.1371T>C	NA	rs3124748	NA	NA	NA
G > A	SNV	missense_variant	133402955	STKLD1	chr9	ENST00000371957:p.Glu473Lys/c.1417G>A	NA	rs3124747	NA	NA	NA
C > T	SNV	synonymous_variant	136245780	QSOX2	chr9	ENST00000358701:p.Val8Val/c.24G>A	0	rs79849109	COSM4163533(2)	NA	NA
C > T	SNV	synonymous_variant	17849727	MRC1	chr10	ENST00000569591:p.Ile404Ile/c.1212C>T	0	rs71497224	NA	NA	NA
G > T	SNV	missense_variant	93063138	CYP26C1	chr10	ENST00000624358:p.Arg283Leu/c.848G>T	NA	rs12263200	NA	NA	NA
C > T	SNV	synonymous_variant	94762804	CYP2C19	chr10	ENST00000371321:p.Pro33Pro/c.99C>T	NA	rs17885098	NA	NA	NA
A > G	SNV	missense_variant	94842866	CYP2C19	chr10	ENST00000371321:p.Ile331Val/c.991A>G	NA	rs3758581	NA	NA	NA
T > C	SNV	synonymous_variant	95984626	CC2D2B	chr10	ENST00000475252:p.Leu167Leu/c.501T>C	0	rs4488132	NA	NA	NA
T > G	SNV	missense_variant	133568423	SYCE1	chr10	ENST00000432597:p.Gln9Pro/c.26A>C	NA	rs2987800	NA	NA	-0.146037
T > C	SNV	missense_variant	5177978	OR52Z1	chr11	ENST00000510471:p.Ile211Met/c.633A>G	NA	rs7927539	NA	NA	NA
A > C	SNV	missense_variant	5177992	OR52Z1	chr11	ENST00000510471:p.Ser207Ala/c.619T>G	NA	rs7924390	NA	NA	NA
T > C	SNV	synonymous_variant	5900992	OR52E5	chr11	ENST00000610445:p.Asp72Asp/c.216T>C	NA	rs10160336	COSN8863488	NA	NA
C > T	SNV	missense_variant	5901477	OR52E5	chr11	ENST00000610445:p.Pro234Leu/c.701C>T	NA	rs7106300	NA	NA	1.19251
G > C	SNV	missense_variant	43681065	HSD17B12	chr11	ENST00000636722:p.Val80Leu/c.238G>C	NA	rs4573668	NA	NA	NA
A > G	SNV	missense_variant	119068169	VPS11	chr11	ENST00000614944:p.His34Arg/c.101A>G	NA	rs584115	NA	NA	0.308073
C > T	SNV	missense_variant	119068171	VPS11	chr11	ENST00000614944:p.Leu35Phe/c.103C>T	NA	rs670526	NA	NA	0.688147
T > C	SNV	missense_variant	51270728	DAZAP2	chr12	ENST00000604900:p.Leu130Pro/c.389T>C	0	rs7133314	NA	NA	0.404281
A > G	SNV	splice_donor_variant+intron_variant	63724778	RP11-415I12.2	chr12	ENST00000543539:n.157+1T>C	NA	rs3864455	NA	NA	NA
G > C	SNV	splice_donor_variant+intron_variant	101717395	CHPT1	chr12	ENST00000552329:c.*77+1G>C	NA	rs1544921	NA	NA	NA
C > G	SNV	missense_variant	116911209	FBXW8	chr12	ENST00000309909:p.Arg58Gly/c.172C>G	0	rs11068230	COSM4146686(1)	NA	0.100461
T > C	SNV	missense_variant	20435190	KLHL33	chr14	ENST00000636854:p.Arg208Gly/c.622A>G	NA	rs1713408	NA	NA	NA
G > T	SNV	synonymous_variant	21825915	TRAV10	chr14	ENST00000390432:p.Thr61Thr/c.183G>T	NA	rs10459428	NA	NA	NA
A > C	SNV	missense_variant	22148600	TRAV27	chr14	ENST00000390457:p.Thr99Pro/c.295A>C	NA	rs34355797	NA	NA	NA
A > G	SNV	missense_variant	22503757	TRAJ37	chr14	ENST00000612375:p.Ser3Gly/c.7A>G	NA	rs2170810	NA	NA	NA
G > A	SNV	stop_gained	31483548	GPR33	chr14	ENST00000399285:p.Arg140*/c.418C>T	NA	rs17097921	NA	NA	NA
A > G	SNV	synonymous_variant	69572069	CCDC177	chr14	ENST00000599174:p.Gly518Gly/c.1554T>C	0	rs7142060	COSM3765765(3)	NA	NA
C > T	SNV	synonymous_variant	23440492	GOLGA6L2	chr15	ENST00000567107:p.Ala661Ala/c.1983G>A	NA	rs374969803	NA	NA	NA
T > C	SNV	synonymous_variant	64957167	ANKDD1A	chr15	ENST00000319580:p.Leu516Leu/c.1548T>C	NA	rs111486986	NA	NA	NA
T > C	SNV	synonymous_variant	74755085	CYP1A2	chr15	ENST00000343932:p.Asn516Asn/c.1548T>C	NA	rs2470890	NA	NA	NA
A > G	SNV	missense_variant	92991703	CHD2	chr15	ENST00000637789:p.Lys91Glu/c.271A>G	NA	rs3826035	NA	NA	NA
T > C	SNV	missense_variant	8644570	METTL22	chr16	ENST00000572956:p.Ile147Thr/c.440T>C	NA	rs1641066	NA	NA	NA
G > A	SNV	stop_gained	81141373	PKD1L2	chr16	ENST00000525539:p.Gln1781*/c.5341C>T	NA	rs117006360	NA	NA	NA
T > C	SNV	splice_acceptor_variant+intron_variant	89770464	FANCA	chr16	ENST00000567284:n.447-2A>G	NA	rs886950	NA	NA	NA
G > T	SNV	missense_variant	89816399	FANCA	chr16	ENST00000567943:p.Arg73Ser/c.217C>A	0	rs78004870	COSN8992387	NA	NA
T > G	SNV	synonymous_variant	31488386	RAB11FIP4	chr17	ENST00000578694:p.Arg48Arg/c.144T>G	0	rs8075239	COSN8992423	NA	NA
C > A	SNV	splice_donor_variant+intron_variant	43015940	VAT1	chr17	ENST00000592388:c.*120+1G>T	NA	rs455055	NA	NA	NA
A > G	SNV	start_lost	70096903	KCNJ16	chr17	ENST00000586462:p.Met1?/c.1A>G	0	rs7224070	NA	NA	NA
G > T	SNV	missense_variant	70096919	KCNJ16	chr17	ENST00000586462:p.Cys6Phe/c.17G>T	0	rs7222323	NA	NA	-0.944317
T > C	SNV	missense_variant	76292181	QRICH2	chr17	ENST00000636395:p.His849Arg/c.2546A>G	NA	rs3826286	NA	NA	-2.57025
G > A	SNV	missense_variant	9887549	TXNDC2	chr18	ENST00000306084:p.Gly357Asp/c.1070G>A	NA	rs2240906	COSM1389977(1)	NA	-0.542816
T > C	SNV	synonymous_variant	13642722	LDLRAD4	chr18	ENST00000592991:p.Leu3Leu/c.7T>C	0	rs12326169	NA	NA	NA
G > A	SNV	missense_variant	74496357	CNDP2	chr18	ENST00000580672:p.Gly26Arg/c.76G>A	0	rs6566811	COSN6666138	NA	1.09406
A > G	SNV	missense_variant	4511513	PLIN4	chr19	ENST00000633942:p.Met817Thr/c.2450T>C	NA	rs7256712	COSM4591760(23)	NA	-3.96347
T > C	SNV	missense_variant	4511943	PLIN4	chr19	ENST00000633942:p.Ser674Gly/c.2020A>G	NA	rs7260518	NA	NA	-1.27989
G > C	SNV	missense_variant	7293887	INSR	chr19	ENST00000302850:p.Ala2Gly/c.5C>G	0	rs7508518	NA	MedGen:C0265344,OMIM:246200,Orphanet:ORPHA508,SNOMED_CT:111307005|MedGen:C0271690,OMIM:610549,SNOMED_CT:9859006|MedGen:C0271695,OMIM:262190,Orphanet:ORPHA769,SNOMED_CT:33559001|MedGen:CN169374;Leprechaunism_syndrome|Insulin-resistant_diabetes_mellitus_AND_acanthosis_nigricans|Pineal_hyperplasia_AND_diabetes_mellitus_syndrome|-	-0.353847
C > A	SNV	stop_gained+splice_region_variant	21109642	ZNF714	chr19	ENST00000613286:p.Cys53*/c.159C>A	0	rs7248410	NA	NA	0.193212
G > A	SNV	stop_gained	42935542	PSG7	chr19	ENST00000617049:p.Arg98*/c.292C>T	NA	rs1209671921	NA	NA	NA
C > T	SNV	missense_variant	44386639	ZNF285	chr19	ENST00000591679:p.Gly543Arg/c.1627G>A	NA	rs12610859	NA	NA	NA
C > T	SNV	synonymous_variant	44477158	ZNF180	chr19	ENST00000221327:p.Gln441Gln/c.1323G>A	NA	rs954314	NA	NA	NA
C > T	SNV	missense_variant	44513190	CEACAM20	chr19	ENST00000614924:p.Cys470Tyr/c.1409G>A	NA	rs1465723	NA	NA	NA
T > C	SNV	synonymous_variant	44708135	CEACAM16	chr19	ENST00000405314:p.Thr405Thr/c.1215T>C	NA	rs61744497	NA	NA	NA
G > A	SNV	splice_acceptor_variant+intron_variant	50952759	CTB-147C22.8	chr19	ENST00000601506:n.124-1G>A	NA	rs11553092	NA	NA	NA
A > G	SNV	missense_variant	57438058	AC004076.9	chr19	ENST00000596831:p.Trp128Arg/c.382T>C	0	rs4801481	NA	NA	1.02505
G > A	SNV	splice_donor_variant+intron_variant	25300697	ABHD12	chr20	ENST00000465694:c.*146+2C>T	NA	rs1046073	NA	MedGen:CN239154;Polyneuropathy,_Hearing_Loss,_Ataxia,_Retinitis_Pigmentosa_and_Cataract_(PHARC)	NA
T > C	SNV	synonymous_variant	35434398	GDF5	chr20	ENST00000374369:p.Lys339Lys/c.1017A>G	NA	rs224330	NA	NA	NA
A > C	SNV	missense_variant	35434874	GDF5OS	chr20	ENST00000374375:p.Gln239Pro/c.716A>C	NA	rs224332	NA	NA	NA
T > C	SNV	missense_variant	35501852	CEP250	chr20	ENST00000425525:p.Leu130Pro/c.389T>C	NA	rs224379	NA	NA	NA
A > G	SNV	synonymous_variant	38349567	LBP	chr20	ENST00000217407:p.Leu48Leu/c.144A>G	NA	rs1739654	NA	NA	NA
C > A	SNV	missense_variant	22352950	IGLV5-48	chr22	ENST00000390293:p.Thr4Asn/c.11C>A	NA	rs34503659	NA	NA	NA
T > C	SNV	synonymous_variant	22352960	IGLV5-48	chr22	ENST00000390293:p.Leu7Leu/c.21T>C	NA	rs35779014	NA	NA	NA
G > A	SNV	missense_variant	22353207	IGLV5-48	chr22	ENST00000390293:p.Ser48Asn/c.143G>A	NA	rs79612806	NA	NA	NA
G > A	SNV	missense_variant	22353290	IGLV5-48	chr22	ENST00000390293:p.Asp76Asn/c.226G>A	NA	rs560536279	NA	NA	NA
A > G	SNV	missense_variant	22353291	IGLV5-48	chr22	ENST00000390293:p.Asp76Gly/c.227A>G	NA	rs532708314	NA	NA	NA
C > T	SNV	synonymous_variant	22353298	IGLV5-48	chr22	ENST00000390293:p.His78His/c.234C>T	NA	rs117610294	NA	NA	NA
T > G	SNV	missense_variant	22353365	IGLV5-48	chr22	ENST00000390293:p.Phe101Val/c.301T>G	NA	rs73880637	NA	NA	NA
T > C	SNV	missense_variant	1191524	MUC5AC	chr11	ENST00000621226:p.Leu4460Pro/c.13379T>C	NA	rs1313970078	NA	NA	NA
C > T	SNV	missense_variant	1191527	MUC5AC	chr11	ENST00000621226:p.Pro4461Leu/c.13382C>T	NA	rs1393703418	NA	NA	NA
G > C	SNV	missense_variant	154465991	PLXNA3	chrX	ENST00000369682:p.Glu863Asp/c.2589G>C	NA	rs5945430	NA	NA	NA
C > T	SNV	missense_variant	46550016	GPRIN2	chr10	ENST00000374317:p.Val241Met/c.721G>A	0	rs9422022	COSM1165883(43)	NA	NA
C > G	SNV	missense_variant	141101254	PCDHB3	chr5	ENST00000231130:p.Pro202Arg/c.605C>G	NA	rs149361690	NA	NA	NA
C > G	SNV	missense_variant	144414297	SLC39A4	chr8	ENST00000301305:p.Val372Leu/c.1114G>C	NA	rs1871534	NA	NA	NA
A > G	SNV	missense_variant	48991032	GRIPAP1	chrX	ENST00000376423:p.Leu179Pro/c.536T>C	NA	rs61735977	NA	NA	NA
T > C	SNV	missense_variant	145872994	ANKRD35	chr1	ENST00000355594:p.Gln592Arg/c.1775A>G	NA	rs41315701	NA	NA	NA
G > C	SNV	missense_variant	21523492	SALL2	chr14	ENST00000614342:p.Arg746Gly/c.2236C>G	NA	rs1263810	NA	NA	NA
C > G	SNV	missense_variant	114731326	HTR2C	chrX	ENST00000276198:p.Ser23Cys/c.68C>G	NA	rs6318	NA	NA	NA
T > C	SNV	missense_variant	154485448	UBL4A	chrX	ENST00000369653:p.His142Arg/c.425A>G	NA	rs7057286	NA	NA	NA
T > C	SNV	missense_variant	39905924	FCGBP	chr19	ENST00000616721:p.His1266Arg/c.3797A>G	NA	rs1250914489	NA	NA	NA
C > G	SNV	missense_variant	1163940	MUC5AC	chr11	ENST00000621226:p.Asp246Glu/c.738C>G	NA	rs56085138	NA	NA	NA
G > C	SNV	missense_variant	143509112	SPANXN3	chrX	ENST00000370503:p.Asn43Lys/c.129C>G	NA	rs6654212	NA	NA	NA
C > G	SNV	missense_variant	102285204	SH2B2	chr7	ENST00000536178:p.Pro16Ala/c.46C>G	NA	rs803074	NA	NA	NA
T > C	SNV	missense_variant	50328895	KCNC3	chr19	ENST00000477616:p.Asp63Gly/c.188A>G	0	rs375912738	COSM4132308(3)	MedGen:CN169374;-	0.669694
C > T	SNV	synonymous_variant	1195112	MUC5AC	chr11	ENST00000621226:p.Pro5097Pro/c.15291C>T	0	rs1028705525	NA	NA	NA
A > T	SNV	synonymous_variant	17907664	MRC1	chr10	ENST00000569591:p.Ser1348Ser/c.4044A>T	0	rs529003	NA	NA	NA
C > T	SNV	missense_variant	22086905	TRAV23DV6	chr14	ENST00000390451:p.Ser103Leu/c.308C>T	NA	rs372076335	NA	NA	NA
G > C	SNV	missense_variant	22196050	IGLV6-57	chr22	ENST00000390285:p.Gly43Arg/c.127G>C	NA	rs2073447	NA	NA	NA
G > C	SNV	missense_variant	22353125	IGLV5-48	chr22	ENST00000390293:p.Ala21Pro/c.61G>C	NA	rs74549497	NA	NA	NA
G > C	SNV	missense_variant	22353209	IGLV5-48	chr22	ENST00000390293:p.Val49Leu/c.145G>C	NA	rs201334749	NA	NA	NA
A > T	SNV	missense_variant	22353228	IGLV5-48	chr22	ENST00000390293:p.Tyr55Phe/c.164A>T	NA	rs117042445	NA	NA	NA
G > A	SNV	missense_variant	22353249	IGLV5-48	chr22	ENST00000390293:p.Gly62Glu/c.185G>A	NA	rs748013325	NA	NA	NA
T > C	SNV	synonymous_variant	22353253	IGLV5-48	chr22	ENST00000390293:p.Ser63Ser/c.189T>C	NA	rs755876353	NA	NA	NA
A > C	SNV	synonymous_variant	22353260	IGLV5-48	chr22	ENST00000390293:p.Arg66Arg/c.196A>C	NA	rs768491575	NA	NA	NA
A > G	SNV	missense_variant	22353273	IGLV5-48	chr22	ENST00000390293:p.Asn70Ser/c.209A>G	NA	rs118041409	NA	NA	NA
C > G	SNV	missense_variant	22353348	IGLV5-48	chr22	ENST00000390293:p.Thr95Ser/c.284C>G	NA	rs73880635	NA	NA	NA
T > C	SNV	stop_lost	22353380	IGLV5-48	chr22	ENST00000390293:p.Ter106Glnext*?/c.316T>C	NA	rs148013584	NA	NA	NA
A > T	SNV	missense_variant	22922692	IGLC7	chr22	ENST00000390331:p.Asn33Tyr/c.97A>T	NA	rs73880723	NA	NA	NA
A > G	SNV	synonymous_variant	25097005	PABPC3	chr13	ENST00000281589:p.Lys269Lys/c.807A>G	5.43833e-05	rs78671990	COSM5346203(4)	NA	NA
C > G	SNV	synonymous_variant	35496586	CEP250	chr20	ENST00000397527:p.Leu1059Leu/c.3177C>G	NA	rs224376	NA	NA	NA
A > G	SNV	synonymous_variant	39905950	FCGBP	chr19	ENST00000616721:p.Asp1257Asp/c.3771T>C	0	rs781855049	NA	NA	NA
C > T	SNV	synonymous_variant	39905956	FCGBP	chr19	ENST00000616721:p.Ser1255Ser/c.3765G>A	0	rs587716286	NA	NA	NA
G > A	SNV	missense_variant	75664404	FRG2C	chr3	ENST00000308062:p.Asp9Asn/c.25G>A	0	rs201766868	COSM4158323(7)	NA	-0.246701
C > T	SNV	splice_donor_variant+intron_variant	41040359	PGM5P2	chr9	ENST00000613141:n.1057+1G>A	NA	rs1337109115	NA	NA	NA
G > A	SNV	missense_variant	75738575	ZNF717	chr3	ENST00000478296:p.Arg300Cys/c.898C>T	0	rs1962893	COSM4158521(2)	NA	1.91607
G > A	SNV	missense_variant	75741293	ZNF717	chr3	ENST00000478296:p.Pro37Leu/c.110C>T	NA	rs1971517	COSM4158620(2)	NA	0.192796
T > C	SNV	missense_variant	75741362	ZNF717	chr3	ENST00000478296:p.Tyr14Cys/c.41A>G	0	rs2918519	COSM4594072(3)	NA	-1.11921
A > G	SNV	synonymous_variant	48962803	KCND1	chrX	ENST00000218176:p.Arg574Arg/c.1722T>C	NA	rs3027483	NA	NA	NA
A > G	SNV	synonymous_variant	48975236	GRIPAP1	chrX	ENST00000376423:p.Gly784Gly/c.2352T>C	NA	rs144302135	NA	NA	NA
A > G	SNV	synonymous_variant	50081733	CLCN5	chrX	ENST00000376088:p.Ser273Ser/c.819A>G	NA	rs34464675	NA	NA	NA
T > C	SNV	synonymous_variant	53534126	HUWE1	chrX	ENST00000262854:p.Thr4301Thr/c.12903A>G	NA	rs1021487491	NA	NA	NA
T > C	SNV	synonymous_variant	75664415	FRG2C	chr3	ENST00000308062:p.Cys12Cys/c.36T>C	0	rs74910647	NA	NA	NA
C > T	SNV	synonymous_variant	75665825	FRG2C	chr3	ENST00000308062:p.Leu211Leu/c.633C>T	0	rs62247960	COSM5426321(1)	NA	NA
A > T	SNV	synonymous_variant	75738588	ZNF717	chr3	ENST00000478296:p.Gly295Gly/c.885T>A	0.00788177	rs1962894	NA	NA	NA
A > G	SNV	synonymous_variant	75741671	ZNF717	chr3	ENST00000477374:p.Asp41Asp/c.123T>C	0	rs2918520	COSM4158635(2)	NA	NA
A > T	SNV	synonymous_variant	88966502	IGKV1-6	chr2	ENST00000464162:p.Val37Val/c.111T>A	NA	rs577522164	NA	NA	NA
G > C	SNV	synonymous_variant	100958721	MUC3A	chr7	ENST00000379458:p.Thr2314Thr/c.6942G>C	NA	rs62483691	NA	NA	NA
C > G	SNV	synonymous_variant	101656920	ARMCX2	chrX	ENST00000328766:p.Pro223Pro/c.669G>C	NA	rs61742255	NA	NA	NA
C > T	SNV	synonymous_variant	104115158	ZCCHC18	chrX	ENST00000611638:p.Cys349Cys/c.1047C>T	NA	rs61106386	NA	NA	NA
C > T	SNV	synonymous_variant	133011394	ZNF26	chr12	ENST00000328654:p.Thr505Thr/c.1515C>T	NA	rs3825108	NA	NA	NA
A > C	SNV	synonymous_variant	133057864	ZNF84	chr12	ENST00000327668:p.Ala383Ala/c.1149A>C	NA	rs623100	NA	NA	NA
G > A	SNV	synonymous_variant	143629567	SLITRK4	chrX	ENST00000338017:p.Ser514Ser/c.1542C>T	NA	rs73577386	NA	NA	NA
T > C	SNV	synonymous_variant	154465468	PLXNA3	chrX	ENST00000369682:p.Phe763Phe/c.2289T>C	NA	rs5945429	NA	NA	NA
T > G	SNV	synonymous_variant	154467565	PLXNA3	chrX	ENST00000369682:p.Ala1154Ala/c.3462T>G	NA	rs60361517	NA	NA	NA
C > G	SNV	synonymous_variant	154467904	PLXNA3	chrX	ENST00000369682:p.Ala1241Ala/c.3723C>G	NA	rs5987266	NA	NA	NA
A > G	SNV	synonymous_variant	154532439	G6PD	chrX	ENST00000369620:p.Tyr483Tyr/c.1449T>C	NA	rs2230037	NA	MedGen:C2720289,OMIM:300908,Orphanet:ORPHA466026;Anemia,_nonspherocytic_hemolytic,_due_to_G6PD_deficiency	NA
C > A	SNV	synonymous_variant	154652556	CTAG2	chrX	ENST00000247306:p.Pro115Pro/c.345G>T	NA	rs4326559	NA	NA	NA
C > G	SNV	missense_variant	154653251	CTAG2	chrX	ENST00000247306:p.Glu89Gln/c.265G>C	NA	rs17328091	NA	NA	NA
InDel small insertion and deletion, SNV single nucleotide variant, NA not available, gnomAD genome aggregation database, dbSNP The Database of Short Genetic Variation, COSMIC Catalogue of Somatic Mutations in Cancer, CADD combined annotation-dependent depletion
