# Supplementary material for: Whole-exome sequencing identified recurrent and novel variants in benzene-induced leukemia
Source: BMC Med Genomics. 2023 Jan 26;16:13. doi: 10.1186/s12920-023-01442-w (PMC9878782; doi:10.1186/s12920-023-01442-w)
Supplement: Supplementary file 5 — Additional file 5. Whole-exome sequencing identified genetic variants with no record in the gnomAD database for East Asian and dbSNP. [file 12920_2023_1442_MOESM5_ESM.xlsx]

## Sheet: Sheet1
Additional file 5 Whole-exome sequencing identified genetic variants with no record in the gnomAD database for East Asian and dbSNP
Variant	Type	Func	Base_site	Gene	Chr	Transcript	gnomAD_EAS	dbSNPv151_hg38	COSMIC	ClinVar
C > CCATT,CCCCTCCCCAGCCCCTGCCCCACCTCCCTCCCTCCCTCCCTCCTTCCCTTCCCTCCCCAGTCCCTGTCCAACCTCCCTCCCTCCCTCCCTCCCTCCCTCCCTCCCTT	InDel	frameshift_variant+splice_region_variant	15388335	FHAD1	chr1	ENST00000481324:p.Gly459fs/c.1376-1_1376insCCCCTGCCCCACCTCCCTCCCTCCCTCCCTCCTTCCCTTCCCTCCCCAGTCCCTGTCCAACCTCCCTCCCTCCCTCCCTCCCTCCCTCCCTCCCTTCCCTCCCCAG	NA	NA	NA	NA
G > GACACACACAC,GACACACACACAC	InDel	frameshift_variant	77819049	CNOT6L	chr4	ENST00000515506:p.Ser5fs/c.4_13dupGTGTGTGTGT	NA	NA	NA	NA
CG > C	InDel	frameshift_variant	80077012	THBS4	chr5	ENST00000350881:p.Leu685fs/c.2052delG	NA	NA	NA	NA
TGACAAATG > T	InDel	frameshift_variant	147384375	STK32A	chr5	ENST00000398523:p.Gln392fs/c.1176_1183delAATGGACA	NA	NA	NA	NA
CAA > C,CA	InDel	splice_acceptor_variant+splice_region_variant+intron_variant	11755323	ECHDC3	chr10	ENST00000495787:n.120-3_120-2delAA	NA	NA	NA	NA
GCCGCGA > G	InDel	disruptive_inframe_deletion	2884900	CDKN1C	chr11	ENST00000414822:p.Val195_Ala196del/c.584_589delTCGCGG	NA	NA	NA	NA
GT > G,GTT	InDel	splice_acceptor_variant+intron_variant	9438045	IPO7	chr11	ENST00000379719:c.2490-3dupT	NA	NA	NA	NA
GAA > G	InDel	frameshift_variant	78209976	USP35	chr11	ENST00000529308:p.Lys708fs/c.2123_2124delAA	NA	NA	NA	NA
A > ACAG,ACAGCAG	InDel	disruptive_inframe_insertion	6936728	ATN1	chr12	ENST00000356654:p.Gln502dup/c.1506_1508dupGCA	NA	NA	NA	NA
TAA > T	InDel	frameshift_variant	42303270	AKAP11	chr13	ENST00000025301:p.Lys1509fs/c.4525_4526delAA	NA	NA	NA	NA
C > CGCCCTTCTCTGTGGCTGCCCTTCTCTGCGGCT	InDel	frameshift_variant	89885977	TCF25	chr16	ENST00000565404:p.Arg112fs/c.333_334insTGGCTGCCCTTCTCTGCGGCTGCCCTTCTCTG	NA	NA	NA	NA
T > TACC,TACCACC	InDel	disruptive_inframe_insertion	7846859	KDM6B	chr17	ENST00000254846:p.Pro264dup/c.789_791dupACC	NA	NA	NA	NA
T > TACCACC,TACCACCACC	InDel	disruptive_inframe_insertion	7846859	KDM6B	chr17	ENST00000254846:p.Pro263_Pro264dup/c.786_791dupACCACC	NA	NA	NA	NA
TACCACC > T,TACCACCACCACC	InDel	disruptive_inframe_insertion	7846859	KDM6B	chr17	ENST00000254846:p.Pro263_Pro264dup/c.786_791dupACCACC	NA	NA	NA	NA
CG > C	InDel	frameshift_variant	34132240	FAM47A	chrX	ENST00000346193:p.Pro13fs/c.38delC	NA	NA	NA	NA
C > CTCCTCCTCCTCCTCCACCTCT	InDel	disruptive_inframe_insertion	150703740	ERICH6	chr3	ENST00000295910:p.Glu53_Glu54insGluValGluGluGluGluGlu/c.138_158dupAGAGGTGGAGGAGGAGGAGGA	NA	NA	NA	NA
C > CCAGCAG,CCAGCAGCAGCAGCAGCAG	InDel	disruptive_inframe_insertion	3074876	HTT	chr4	ENST00000355072:p.Gln36_Gln37dup/c.105_110dupGCAGCA	NA	NA	NA	NA
A > AGCAGCAGCAG	InDel	frameshift_variant	170561958	TBP	chr6	ENST00000230354:p.Gln75fs/c.222_223insGCAGCAGCAG	NA	NA	NA	NA
C > CAGGG	InDel	frameshift_variant	20785337	SP8	chr7	ENST00000418710:p.Gly161fs/c.479_480insCCCT	NA	NA	NA	NA
T > TCCACCA,TCCACCACCACCA	InDel	disruptive_inframe_insertion	35906586	HRCT1	chr9	ENST00000354323:p.His104_His105dup/c.311_316dupACCACC	NA	NA	NA	NA
G > GGGCTGTGGCTCCTGTGGGGGCTCCAAGGGA	InDel	disruptive_inframe_insertion	71565863	KRTAP5-10	chr11	ENST00000398531:p.Gly102_Gly103insGlyCysGlySerCysGlyGlySerLysGly/c.305_306insAGGCTGTGGCTCCTGTGGGGGCTCCAAGGG	NA	NA	NA	NA
T > TCTCCCGACACCACCTCCCAGGAGCCTCCCGACACCACCTCCCAGGAGC	InDel	disruptive_inframe_insertion	501743	MADCAM1	chr19	ENST00000613880:p.Ser285_Pro286insGlnGluProProAspThrThrSerGlnGluProProAspThrThrSer/c.856_857insAGGAGCCTCCCGACACCACCTCCCAGGAGCCTCCCGACACCACCTCCC	NA	NA	NA	NA
TC > T	InDel	frameshift_variant	1978589	CSNK1G2	chr19	ENST00000585959:p.Ser47fs/c.138delC	NA	NA	NA	NA
C > CGGAGTGCCCGCCTGCTCACACGTGCCGACGT	InDel	frameshift_variant	1394971	CRIPAK	chr4	ENST00000324803:p.Pro173fs/c.487_517dupGACGTGGAGTGCCCGCCTGCTCACACGTGCC	NA	NA	NA	NA
TCTC > T	InDel	disruptive_inframe_deletion	134910444	PCBD2	chr5	ENST00000254908:p.Ser66del/c.197_199delCCT	NA	NA	NA	NA
C > CCTGCTG,CCTGCTGCTG	InDel	disruptive_inframe_insertion	141945390	PCDH12	chr5	ENST00000231484:p.Ser1180_Ser1181dup/c.3540_3545dupCAGCAG	NA	NA	NA	NA
AG > A	InDel	frameshift_variant	154867707	CNOT8	chr5	ENST00000522644:p.Val110fs/c.328delG	NA	NA	NA	NA
A > ATATG,ATATATG	InDel	frameshift_variant	95587005	MANEA	chr6	ENST00000369293:p.Val190fs/c.567_568insATGT	NA	NA	NA	NA
CAAA > C,CAA	InDel	splice_acceptor_variant+splice_region_variant+intron_variant	11755323	ECHDC3	chr10	ENST00000495787:n.120-4_120-2delAAA	NA	NA	NA	NA
ACAGCAGCAGCAGCAG > A,ACAGCAGCAGCAGCAGCAGCAG	InDel	disruptive_inframe_insertion	6936728	ATN1	chr12	ENST00000356654:p.Gln501_Gln502dup/c.1503_1508dupGCAGCA	NA	NA	NA	NA
GAACTGATTAAATCAATCAAATTTA > G	InDel	frameshift_variant+splice_acceptor_variant+splice_region_variant+intron_variant	66160303	TMBIM4	chr12	ENST00000286424:p.Val33fs/c.98-22_99delTAAATTTGATTGATTTAATCAGTT	NA	NA	NA	NA
C > CAGTTTTCTTTGTTGCTGACATCTCGGATGTTCTGTCCATGTT	InDel	splice_acceptor_variant+intron_variant	21155151	SKA3	chr13	ENST00000314759:c.1239-2_1239-1insAACATGGACAGAACATCCGAGATGTCAGCAACAAAGAAAACT	NA	NA	NA	NA
C > CTACTTTCTGTGTCTGCATCCAGTCCAGGTGGGCCCTACTTTCTGTGTCTGCATCCAGTCCAGGTGGGCCT	InDel	frameshift_variant	88859980	TRAPPC2L	chr16	ENST00000565504:p.Cys133fs/c.396_397insGCATCCAGTCCAGGTGGGCCCTACTTTCTGTGTCTGCATCCAGTCCAGGTGGGCCTTACTTTCTGTGTCT	NA	NA	NA	NA
T > TCTCCCGACACCACCTCCCAGGAGC	InDel	disruptive_inframe_insertion	501743	MADCAM1	chr19	ENST00000613880:p.Gln278_Ser285dup/c.833_856dupAGGAGCCTCCCGACACCACCTCCC	NA	NA	NA	NA
CTCCCAGGGG > C	InDel	disruptive_inframe_deletion	35733045	KMT2B	chr19	ENST00000420124:p.Leu2166_Ala2169delinsPro/c.6497_6505delTCCCAGGGG	NA	NA	NA	NA
AGAGGAGGAGGAG > A,AGAG	InDel	disruptive_inframe_deletion	27747282	DCAF8L2	chrX	ENST00000451261:p.Glu142_Glu145del/c.423_434delGGAGGAGGAGGA	NA	NA	NA	NA
T > TAA	InDel	frameshift_variant	13318518	PRAMEF15	chr1	ENST00000376152:p.Phe38fs/c.111_112insAA	NA	NA	NA	NA
C > CCCCTCCCCAGCCCCTGCCCCACCTCCCTCCCTCCCTCCCTCCTTCCCTTCCCTCCCCAGTCCCTGTCCAACCTCCCTCCCTCCCTCCCTCCCTCCCTCCCTCCCTT	InDel	frameshift_variant+splice_region_variant	15388335	FHAD1	chr1	ENST00000481324:p.Gly459fs/c.1376-1_1376insCCCCTGCCCCACCTCCCTCCCTCCCTCCCTCCTTCCCTTCCCTCCCCAGTCCCTGTCCAACCTCCCTCCCTCCCTCCCTCCCTCCCTCCCTCCCTTCCCTCCCCAG	NA	NA	NA	NA
T > TAGCTCCGGGCTCCCTGAGGCGG	InDel	frameshift_variant+stop_gained	43981385	B4GALT2	chr1	ENST00000309519:p.Val111fs/c.331_332insCGGAGCTCCGGGCTCCCTGAGG	NA	NA	NA	NA
G > GTCCCTC,GTCCCTCTCCCTC	InDel	splice_acceptor_variant+intron_variant	80300545	CTC-512J14.7	chr5	ENST00000507366:n.234-6_234-1dupGAGGGA	NA	NA	NA	NA
GCAGCAGCAGCAGCAA > G	InDel	disruptive_inframe_deletion	97006085	DLX6	chr7	ENST00000518156:p.Gln39_Gln43del/c.114_128delGCAGCAGCAACAGCA	NA	NA	NA	NA
AGATC > A	InDel	frameshift_variant	74090184	VCL	chr10	ENST00000211998:p.Asp447fs/c.1339_1342delGATC	NA	NA	NA	NA
GAGGTAAGGTGGGCTCTGCCTCCGGGGAGGGATCTGTGGTGGGCTCTTACCTCCCCTTGGCTTGTGTCCCGC > G	InDel	frameshift_variant+splice_acceptor_variant+splice_donor_variant+splice_region_variant+intron_variant	29697125	QPRT	chr16	ENST00000395384:p.Glu228fs/c.681+2_682delTAAGGTGGGCTCTGCCTCCGGGGAGGGATCTGTGGTGGGCTCTTACCTCCCCTTGGCTTGTGTCCCGCAGG	NA	NA	NA	NA
C > CGCCCTTCTCTGTGGCT	InDel	frameshift_variant	89885977	TCF25	chr16	ENST00000565404:p.Arg112fs/c.333_334insTGGCTGCCCTTCTCTG	NA	NA	NA	NA
AGAGGAGGAGGAG > A,AGAGGAGGAGGAGGAG	InDel	disruptive_inframe_insertion	27747282	DCAF8L2	chrX	ENST00000451261:p.Glu145dup/c.432_434dupGGA	NA	NA	NA	NA
T > TGCA,TGCAGCA	InDel	disruptive_inframe_insertion	67545316	AR	chrX	ENST00000374690:p.Gln80dup/c.237_239dupGCA	NA	NA	NA	NA
C > CCTGAGAGAACTCAGAGTACTTTTGAGGGTTTTGCCCAGTCTCCTCTCCAGATTCCTGTGAGCCCCTCCTTCTCCTCCACTTTACTGAGTCTTTTCCAGAGTTTCT	InDel	disruptive_inframe_insertion	141906056	MAGEC1	chrX	ENST00000285879:p.Ser240_Ser241insPheSerSerThrLeuLeuSerLeuPheGlnSerPheSerGluArgThrGlnSerThrPheGluGlyPheAlaGlnSerProLeuGlnIleProValSerProSer/c.721_722insTCTCCTCCACTTTACTGAGTCTTTTCCAGAGTTTCTCTGAGAGAACTCAGAGTACTTTTGAGGGTTTTGCCCAGTCTCCTCTCCAGATTCCTGTGAGCCCCTCCT	NA	NA	NA	NA
G > GTA	InDel	frameshift_variant	248559129	OR2T29	chr1	ENST00000328570:p.Met122fs/c.362_363insTA	NA	NA	NA	NA
T > TCAGAGTCAACCTCCTGTGATGCCTTCCCAGAGTCATCCTCAGTTGACGCCTTCC	InDel	disruptive_inframe_insertion	174977850	ADAM29	chr4	ENST00000404450:p.Met782_Val799dup/c.2345_2398dupTGCCTTCCCAGAGTCATCCTCAGTTGACGCCTTCCCAGAGTCAACCTCCTGTGA	NA	NA	NA	NA
ATTC > A	InDel	disruptive_inframe_deletion	61073196	NDUFAF2	chr5	ENST00000296597:p.Ile67_Pro68delinsThr/c.200_202delTTC	NA	NA	NA	NA
A > ACCACCACCACCACCACCC,ACCACCACCCCCGCCACCC	InDel	disruptive_inframe_insertion	35906598	HRCT1	chr9	ENST00000354323:p.His105_Pro106insHisHisHisHisProHis/c.316_317insACCACCACCACCCCCACC	NA	NA	NA	NA
CACCTGA > C	InDel	disruptive_inframe_deletion	61962904	BEST1	chr11	ENST00000449131:p.Leu525_Asn526del/c.1574_1579delTGAACC	NA	NA	NA	NA
A > ACAGCAG,ACAGCAGCAGCAGCAG	InDel	disruptive_inframe_insertion	6936728	ATN1	chr12	ENST00000356654:p.Gln501_Gln502dup/c.1503_1508dupGCAGCA	NA	NA	NA	NA
A > AC	InDel	frameshift_variant	40813956	ZFYVE19	chr15	ENST00000355341:p.Arg410fs/c.1227dupC	NA	NA	NA	NA
G > GC	InDel	frameshift_variant	28858697	ERAL1	chr17	ENST00000254928:p.Ser280fs/c.837dupC	NA	NA	NA	NA
GGGCTCCGTAGGTTCCATGGGCTCCGTAGGTTCCATGGGCTCCGTAGGTTCCATC > G	InDel	frameshift_variant+splice_acceptor_variant+splice_region_variant+intron_variant	74893524	FADS6	chr17	ENST00000614223:p.Pro6fs/c.15+3_17delGATGGAACCTACGGAGCCCATGGAACCTACGGAGCCCATGGAACCTACGGAGCC	NA	NA	NA	NA
C > CCT	InDel	frameshift_variant	118282880	PRSS12	chr4	ENST00000296498:p.Pro758fs/c.2269_2270dupAG	NA	NA	NA	NA
GCACGGCCGCAGGGAGAC > G	InDel	frameshift_variant	2079751	MAD1L1	chr7	ENST00000438959:p.Val2fs/c.4_20delGTCTCCCTGCGGCCGTG	NA	NA	NA	NA
TAGCAGCAGC > T,TAGCAGCAGCAGC	InDel	start_lost+conservative_inframe_insertion	7673310	UMAD1	chr7	ENST00000636849:c.-3_-1dupGCA	NA	NA	NA	NA
G > GTT	InDel	frameshift_variant	100773854	ZAN	chr7	ENST00000613979:p.Arg1924fs/c.5769_5770insTT	NA	NA	NA	NA
CTT > C	InDel	frameshift_variant	54142814	MRPL15	chr8	ENST00000519831:p.Phe195fs/c.583_584delTT	NA	NA	NA	NA
CCCCCAGGATCCATGGCTACCTGCACCAG > C	InDel	frameshift_variant	130302878	HMCN2	chr9	ENST00000624552:p.Arg434fs/c.1300_1327delAGGATCCATGGCTACCTGCACCAGCCCC	NA	NA	NA	NA
CAAA > C,CA	InDel	splice_acceptor_variant+splice_region_variant+intron_variant	11755323	ECHDC3	chr10	ENST00000495787:n.120-4_120-2delAAA	NA	NA	NA	NA
C > CGCCTGCTGAGGGGTGAGAGAGATCCCCAGAGCCTGGGCCTGCTGAGGGGTGAGAGGGATACCCAGGGCCTGG	InDel	disruptive_inframe_insertion	50352008	FAM186A	chr12	ENST00000327337:p.Ala1608_Gln1609insGlnAlaLeuGlyIleProLeuThrProGlnGlnAlaGlnAlaLeuGlyIleSerLeuThrProGlnGlnAla/c.4823_4824insCCAGGCCCTGGGTATCCCTCTCACCCCTCAGCAGGCCCAGGCTCTGGGGATCTCTCTCACCCCTCAGCAGGC	NA	NA	NA	NA
CCCTCTGACAGGTGTGTGTGACGGCCCCCCGACCT > C	InDel	frameshift_variant+stop_lost	73263931	PAPLN	chr14	ENST00000216658:p.Gly799fs/c.2395_*1delGGCCCCCCGACCTCCTCTGACAGGTGTGTGTGAC	NA	NA	NA	NA
C > CTGCTGCTGCTGCTGCTG,CTGCTGCTGCTGCTGCTGCTGCTGCTGCTGCTGCTG	InDel	frameshift_variant	92071010	ATXN3	chr14	ENST00000545170:p.Gly315fs/c.942_943insCAGCAGCAGCAGCAGCA	NA	NA	NA	NA
AAG > A	InDel	frameshift_variant	50182530	SLC27A2	chr15	ENST00000267842:p.Lys35fs/c.104_105delAG	NA	NA	NA	NA
CCAGCAGCAGCAG > C,CCAGCAGCAG	InDel	disruptive_inframe_deletion	99712504	MEF2A	chr15	ENST00000557942:p.Gln425_Gln428del/c.1274_1285delAGCAGCAGCAGC	NA	NA	NA	NA
CT > C,CTT	InDel	splice_acceptor_variant+intron_variant	52401662	ZNF528	chr19	ENST00000360465:c.-136-3dupT	NA	NA	NA	NA
G > GTC	InDel	frameshift_variant	46035853	MAST2	chr1	ENST00000361297:p.Glu1730fs/c.5186_5187dupCT	NA	NA	NA	NA
CA > C	InDel	frameshift_variant	11768341	ADTRP	chr6	ENST00000229583:p.Asp83fs/c.249delT	NA	NA	NA	NA
TAA > T	InDel	frameshift_variant	21166155	IFNA21	chr9	ENST00000380225:p.Tyr153fs/c.456_457delTT	NA	NA	NA	NA
GTC > G	InDel	frameshift_variant	123762042	CPXM2	chr10	ENST00000241305:p.Lys535fs/c.1605_1606delGA	NA	NA	NA	NA
ACAGCAGCAGCAGCAG > A,ACAGCAG	InDel	disruptive_inframe_deletion	6936728	ATN1	chr12	ENST00000356654:p.Gln498_Gln502del/c.1494_1508delGCAGCAGCAGCAGCA	NA	NA	NA	NA
GA > G	InDel	frameshift_variant	123737337	ATP6V0A2	chr12	ENST00000613625:p.Arg371fs/c.1111delA	NA	NA	NA	NA
AGAGGAGGAG > A,AGAGGAG	InDel	disruptive_inframe_deletion	27747282	DCAF8L2	chrX	ENST00000451261:p.Glu143_Glu145del/c.426_434delGGAGGAGGA	NA	NA	NA	NA
GTTC > G	InDel	disruptive_inframe_deletion	67343261	ARFGEF1	chr8	ENST00000262215:p.Lys8del/c.24_26delGAA	NA	NA	NA	NA
CT > C	InDel	frameshift_variant	117713868	TLR4	chr9	ENST00000355622:p.Phe581fs/c.1743delT	NA	NA	NA	NA
C > CTTTTTTTTTTTTT	InDel	splice_acceptor_variant+intron_variant	18150855	CACNB2	chr10	ENST00000324631:c.121-15_121-3dupTTTTTTTTTTTTT	NA	NA	NA	NA
G > GT	InDel	frameshift_variant	27935212	ARMC4	chr10	ENST00000305242:p.Leu765fs/c.2292_2293insA	NA	NA	NA	NA
A > AGAG,AGAGGAG	InDel	disruptive_inframe_insertion	24300643	NOP9	chr14	ENST00000267425:p.Glu169dup/c.507_509dupGGA	NA	NA	NA	NA
CA > C	InDel	frameshift_variant	8039515	ALOX15B	chr17	ENST00000380183:p.Gln93fs/c.278delA	NA	NA	NA	NA
A > AT	InDel	splice_acceptor_variant+intron_variant	46946055	KATNAL2	chr18	ENST00000592005:c.-238-2_-238-1insT	NA	NA	NA	NA
CCGGCGGCCGCCGCTGCGGCAGCAGCAGCAGCAGCGGCGGCCGCGGCGGCTCTGGCGG > C	InDel	disruptive_inframe_deletion	62715753	PHLPP1	chr18	ENST00000262719:p.Ala27_Ala45del/c.80_136delCCGCTGCGGCAGCAGCAGCAGCAGCGGCGGCCGCGGCGGCTCTGGCGGCGGCGGCCG	NA	NA	NA	NA
AGAGGAGGAGGAG > A,AGAGGAGGAG	InDel	disruptive_inframe_deletion	27747282	DCAF8L2	chrX	ENST00000451261:p.Glu142_Glu145del/c.423_434delGGAGGAGGAGGA	NA	NA	NA	NA
G > GT	InDel	frameshift_variant	17372258	PADI6	chr1	ENST00000619609:p.Glu5fs/c.13_14insT	NA	NA	NA	NA
CCAGCAGCAGCAGCAG > C,CCAGCAGCAG	InDel	disruptive_inframe_deletion	3074876	HTT	chr4	ENST00000355072:p.Gln33_Gln37del/c.96_110delGCAGCAGCAGCAGCA	NA	NA	NA	NA
CCTT > C	InDel	disruptive_inframe_deletion	154828057	RBM46	chr4	ENST00000281722:p.Phe533del/c.1598_1600delTCT	NA	NA	NA	NA
CAAA > C	InDel	disruptive_inframe_deletion	100992652	MUC12	chr7	ENST00000379442:p.Gln840_Thr841delinsPro/c.2519_2521delAAA	NA	NA	NA	NA
ACAGCAGCAGCAGCAG > A,ACAGCAGCAGCAGCAGCAGCAGCAGCAG	InDel	disruptive_inframe_insertion	6936728	ATN1	chr12	ENST00000356654:p.Gln499_Gln502dup/c.1497_1508dupGCAGCAGCAGCA	NA	NA	NA	NA
C > CTGCTGCTGCTGCTGCTGCTGCTGCTGCTGCTG,CTGCTGCTGCTGCTGCTGCTGCTGCTGCTGCTGCTG	InDel	frameshift_variant	92071010	ATXN3	chr14	ENST00000545170:p.Gly315fs/c.942_943insCAGCAGCAGCAGCAGCAGCAGCAGCAGCAGCA	NA	NA	NA	NA
TAAAAAAAAAAAAAAAAAAAAAAA > T,TAAAAAA	InDel	frameshift_variant	34684171	ZNF302	chr19	ENST00000627982:p.Lys135fs/c.402_424delAAAAAAAAAAAAAAAAAAAAAAA	NA	NA	NA	NA
CA > C	InDel	frameshift_variant	38299333	KCNJ15	chr21	ENST00000328656:p.Asn25fs/c.74delA	NA	NA	NA	NA
C > CTTT,CTTTT	InDel	splice_acceptor_variant+intron_variant	150324880	PRPF3	chr1	ENST00000324862:c.-48-5_-48-3dupTTT	NA	NA	NA	NA
CA > C	InDel	frameshift_variant	135761659	CT45A3	chrX	ENST00000597510:p.Phe162fs/c.486delT	NA	NA	NA	NA
C > CTT,CTTTT	InDel	splice_acceptor_variant+intron_variant	150324880	PRPF3	chr1	ENST00000324862:c.-48-4_-48-3dupTT	NA	NA	NA	NA
TG > T	InDel	frameshift_variant	112819778	CD200R1L	chr3	ENST00000398214:p.His266fs/c.796delC	NA	NA	NA	NA
G > GACACACACACAC,GACACACACACACACACACACACACACAC	InDel	frameshift_variant	77819049	CNOT6L	chr4	ENST00000515506:p.Ser5fs/c.13_14insGTGTGTGTGTGTGTGTGTGTGTGTGTGT	NA	NA	NA	NA
CG > C	InDel	frameshift_variant	54028720	HOXC6	chr12	ENST00000243108:p.Pro69fs/c.204delG	NA	NA	NA	NA
T > TC	InDel	frameshift_variant	37886727	WDR87	chr19	ENST00000447313:p.Glu2315fs/c.6943dupG	NA	NA	NA	NA
A > C	SNV	missense_variant	81270641	STON2	chr14	ENST00000267540:p.Leu881Arg/c.2642T>G	NA	NA	NA	NA
A > T	SNV	missense_variant	184017253	STOX2	chr4	ENST00000308497:p.Asn917Ile/c.2750A>T	NA	NA	NA	NA
G > T	SNV	stop_gained	18496237	HDAC9	chr7	ENST00000406072:p.Glu7*/c.19G>T	NA	NA	NA	NA
G > A	SNV	splice_donor_variant+intron_variant	28516854	RCC1	chr1	ENST00000434290:c.15+1G>A	NA	NA	NA	NA
T > G	SNV	missense_variant	113673453	MAGI3	chr1	ENST00000307546:p.Asp1059Glu/c.3177T>G	NA	NA	NA	NA
T > C	SNV	missense_variant	156671453	NES	chr1	ENST00000368223:p.Glu912Gly/c.2735A>G	NA	NA	NA	NA
C > G	SNV	missense_variant	200407178	ZNF281	chr1	ENST00000294740:p.Ser843Thr/c.2528G>C	NA	NA	NA	NA
G > T	SNV	missense_variant	201212871	IGFN1	chr1	ENST00000335211:p.Ala2660Ser/c.7978G>T	NA	NA	NA	NA
G > A	SNV	synonymous_variant	223394060	CCDC185	chr1	ENST00000366875:p.Val195Val/c.585G>A	NA	NA	NA	NA
G > C	SNV	missense_variant	234478650	TARBP1	chr1	ENST00000040877:p.Arg152Gly/c.454C>G	NA	NA	NA	NA
A > G	SNV	missense_variant	9965308	GRHL1	chr2	ENST00000324907:p.Asn346Ser/c.1037A>G	NA	NA	NA	NA
G > A	SNV	missense_variant	88749996	RPIA	chr2	ENST00000283646:p.Gly285Asp/c.854G>A	NA	NA	NA	NA
T > C	SNV	missense_variant	99593520	AFF3	chr2	ENST00000409579:p.Asn739Ser/c.2216A>G	NA	NA	NA	NA
G > C	SNV	missense_variant	124914264	CNTNAP5	chr2	ENST00000431078:p.Glu1299Asp/c.3897G>C	NA	NA	NA	NA
C > G	SNV	missense_variant	163610304	FIGN	chr2	ENST00000333129:p.Asp510His/c.1528G>C	NA	NA	NA	NA
G > A	SNV	synonymous_variant	183079104	DUSP19	chr2	ENST00000354221:p.Val57Val/c.171G>A	NA	NA	NA	NA
A > G	SNV	missense_variant	197462588	COQ10B	chr2	ENST00000263960:p.Lys102Glu/c.304A>G	NA	NA	NA	NA
A > G	SNV	missense_variant	206596103	ADAM23	chr2	ENST00000264377:p.Asp767Gly/c.2300A>G	NA	NA	NA	NA
C > G	SNV	missense_variant	231037594	C2orf72	chr2	ENST00000373640:p.Ala10Gly/c.29C>G	NA	NA	NA	NA
C > G	SNV	missense_variant	37994267	VILL	chr3	ENST00000283713:p.Gln48Glu/c.142C>G	NA	NA	NA	NA
A > G	SNV	missense_variant	46358260	CCR2	chr3	ENST00000400888:p.Ile245Val/c.733A>G	NA	NA	NA	NA
G > A	SNV	missense_variant	121472127	POLQ	chr3	ENST00000621776:p.Pro2329Leu/c.6986C>T	NA	NA	NA	NA
T > G	SNV	missense_variant	129315500	H1FX	chr3	ENST00000333762:p.Thr135Pro/c.403A>C	NA	NA	NA	NA
C > G	SNV	missense_variant	157159821	CCNL1	chr3	ENST00000295926:p.Ala92Pro/c.274G>C	NA	NA	NA	NA
A > G	SNV	missense_variant	157159826	CCNL1	chr3	ENST00000295926:p.Ile90Thr/c.269T>C	NA	NA	NA	NA
G > T	SNV	missense_variant	3075060	HTT	chr4	ENST00000355072:p.Ala79Ser/c.235G>T	NA	NA	NA	NA
G > T	SNV	synonymous_variant	7192721	SORCS2	chr4	ENST00000507866:p.Pro25Pro/c.75G>T	NA	NA	NA	NA
A > G	SNV	synonymous_variant	25380421	ANAPC4	chr4	ENST00000510092:p.Pro59Pro/c.177A>G	NA	NA	NA	NA
A > T	SNV	missense_variant	127684443	INTU	chr4	ENST00000335251:p.Asn406Tyr/c.1216A>T	NA	NA	NA	NA
T > G	SNV	missense_variant	153550112	KIAA0922	chr4	ENST00000409959:p.Phe93Leu/c.279T>G	NA	NA	NA	NA
A > G	SNV	synonymous_variant	37238892	C5orf42	chr5	ENST00000425232:p.Ser301Ser/c.903T>C	NA	NA	NA	NA
A > C	SNV	missense_variant	52933952	ITGA1	chr5	ENST00000282588:p.Asn974His/c.2920A>C	NA	NA	NA	NA
G > T	SNV	missense_variant	133096211	HSPA4	chr5	ENST00000304858:p.Gln588His/c.1764G>T	NA	NA	NA	NA
C > G	SNV	synonymous_variant	134114945	TCF7	chr5	ENST00000395029:p.Gly13Gly/c.39C>G	NA	NA	NA	NA
T > C	SNV	synonymous_variant	168199093	TENM2	chr5	ENST00000518659:p.Asn1047Asn/c.3141T>C	NA	NA	NA	NA
C > T	SNV	synonymous_variant	17764122	KIF13A	chr6	ENST00000636847:p.Leu1842Leu/c.5526G>A	NA	NA	NA	NA
G > A	SNV	missense_variant	38974481	DNAH8	chr6	ENST00000327475:p.Met4262Ile/c.12786G>A	NA	NA	NA	NA
G > C	SNV	missense_variant	50715587	TFAP2D	chr6	ENST00000008391:p.Ala171Pro/c.511G>C	NA	NA	NA	NA
C > T	SNV	missense_variant	83022464	UBE3D	chr6	ENST00000369747:p.Val279Met/c.835G>A	NA	NA	NA	NA
G > A	SNV	missense_variant+splice_region_variant	158625754	TMEM181	chr6	ENST00000367090:p.Ser507Asn/c.1520G>A	NA	NA	NA	NA
A > C	SNV	missense_variant	6581642	ZDHHC4	chr7	ENST00000335965:p.Arg51Ser/c.153A>C	NA	NA	NA	NA
C > G	SNV	missense_variant	39950957	CDK13	chr7	ENST00000181839:p.Arg106Gly/c.316C>G	NA	NA	NA	NA
G > T	SNV	missense_variant	105581452	EFCAB10	chr7	ENST00000485614:p.Ser4Arg/c.12C>A	NA	NA	NA	NA
A > G	SNV	missense_variant	154588070	DPP6	chr7	ENST00000406326:p.Arg350Gly/c.1048A>G	NA	NA	NA	NA
G > A	SNV	missense_variant	99720907	VPS13B	chr8	ENST00000358544:p.Glu2329Lys/c.6985G>A	NA	NA	NA	NA
G > T	SNV	missense_variant	110434343	SVEP1	chr9	ENST00000401783:p.His1687Gln/c.5061C>A	NA	NA	NA	NA
A > T	SNV	missense_variant	93517030	CEP55	chr10	ENST00000371485:p.Ser259Cys/c.775A>T	NA	NA	NA	NA
C > G	SNV	missense_variant	20601187	SLC6A5	chr11	ENST00000525748:p.Ala21Gly/c.62C>G	NA	NA	NA	NA
C > G	SNV	missense_variant	20601190	SLC6A5	chr11	ENST00000525748:p.Ala22Gly/c.65C>G	NA	NA	NA	NA
A > G	SNV	synonymous_variant	62528567	AHNAK	chr11	ENST00000378024:p.Asp1950Asp/c.5850T>C	NA	NA	NA	NA
C > G	SNV	missense_variant	95230844	SESN3	chr11	ENST00000536441:p.Gly6Ala/c.17G>C	NA	NA	NA	NA
T > C	SNV	synonymous_variant	31982941	KIAA1551	chr12	ENST00000312561:p.Ala662Ala/c.1986T>C	NA	NA	NA	NA
G > A	SNV	missense_variant	54419026	ITGA5	chr12	ENST00000293379:p.Ser58Phe/c.173C>T	NA	NA	NA	NA
G > A	SNV	synonymous_variant	57089343	NAB2	chr12	ENST00000300131:p.Gln24Gln/c.72G>A	NA	NA	NA	NA
G > C	SNV	missense_variant	92801629	EEA1	chr12	ENST00000322349:p.Leu915Val/c.2743C>G	NA	NA	NA	NA
C > G	SNV	missense_variant	102958363	ASCL1	chr12	ENST00000266744:p.Ala40Gly/c.119C>G	NA	NA	NA	NA
C > T	SNV	missense_variant	122542070	KNTC1	chr12	ENST00000333479:p.Leu156Phe/c.466C>T	NA	NA	NA	NA
A > T	SNV	stop_gained	123707690	TCTN2	chr12	ENST00000303372:p.Arg691*/c.2071A>T	NA	NA	NA	NA
A > T	SNV	missense_variant	23334800	SACS	chr13	ENST00000382292:p.Phe3026Ile/c.9076T>A	NA	NA	NA	NA
G > A	SNV	stop_gained	41257773	MTRF1	chr13	ENST00000239852:p.Gln147*/c.439C>T	NA	NA	NA	NA
C > G	SNV	missense_variant	94711398	SOX21	chr13	ENST00000376945:p.Ala218Pro/c.652G>C	NA	NA	NA	NA
C > G	SNV	missense_variant	94711401	SOX21	chr13	ENST00000376945:p.Ala217Pro/c.649G>C	NA	NA	NA	NA
C > G	SNV	missense_variant	22469081	TRDV3	chr14	ENST00000535880:p.Val101Leu/c.301G>C	NA	NA	NA	NA
G > A	SNV	missense_variant	73076346	RBM25	chr14	ENST00000261973:p.Ser45Asn/c.134G>A	NA	NA	NA	NA
G > A	SNV	synonymous_variant	74802595	YLPM1	chr14	ENST00000325680:p.Gly1480Gly/c.4440G>A	NA	NA	NA	NA
G > C	SNV	missense_variant	3563404	NLRC3	chr16	ENST00000324659:p.Asp558Glu/c.1674C>G	NA	NA	NA	NA
C > T	SNV	missense_variant	28381817	SARM1	chr17	ENST00000585482:p.Thr362Ile/c.1085C>T	NA	NA	NA	NA
C > T	SNV	synonymous_variant	10773551	PIEZO2	chr18	ENST00000580640:p.Arg882Arg/c.2646G>A	NA	NA	NA	NA
A > G	SNV	missense_variant	45627065	SLC14A2	chr18	ENST00000255226:p.Ile147Val/c.439A>G	NA	NA	NA	NA
C > T	SNV	missense_variant	4512941	PLIN4	chr19	ENST00000633942:p.Gly341Glu/c.1022G>A	NA	NA	NA	NA
G > C	SNV	missense_variant	7605450	CAMSAP3	chr19	ENST00000446248:p.Ala125Pro/c.373G>C	NA	NA	NA	NA
C > G	SNV	missense_variant	14583183	CLEC17A	chr19	ENST00000417570:p.Thr8Ser/c.23C>G	NA	NA	NA	NA
G > A	SNV	synonymous_variant	16325317	KLF2	chr19	ENST00000248071:p.Glu59Glu/c.177G>A	NA	NA	NA	NA
T > C	SNV	synonymous_variant	16556926	SLC35E1	chr19	ENST00000421082:p.Ala2Ala/c.6A>G	NA	NA	NA	NA
C > G	SNV	missense_variant	48715323	MAMSTR	chr19	ENST00000318083:p.Ala122Pro/c.364G>C	NA	NA	NA	NA
G > A	SNV	synonymous_variant	32728023	SYNJ1	chr21	ENST00000433931:p.Ala6Ala/c.18C>T	NA	NA	NA	NA
A > G	SNV	missense_variant+splice_region_variant	28297582	TTC28	chr22	ENST00000397906:p.Leu267Ser/c.800T>C	NA	NA	NA	NA
G > A	SNV	missense_variant	30287158	RP1-130H16.18	chr22	ENST00000434291:p.His357Tyr/c.1069C>T	NA	NA	NA	NA
G > C	SNV	missense_variant	38072485	PICK1	chr22	ENST00000356976:p.Asp189His/c.565G>C	NA	NA	NA	NA
C > G	SNV	missense_variant	21656501	KLHL34	chrX	ENST00000379499:p.Val430Leu/c.1288G>C	NA	NA	NA	NA
C > G	SNV	missense_variant	1669687	SLC35E2B	chr1	ENST00000617444:p.Val271Leu/c.811G>C	NA	NA	NA	NA
T > C	SNV	missense_variant	45040406	ZSWIM5	chr1	ENST00000359600:p.Lys581Arg/c.1742A>G	NA	NA	NA	NA
A > C	SNV	splice_acceptor_variant+intron_variant	54721161	MROH7-TTC4	chr1	ENST00000414150:c.*94-2A>C	NA	NA	NA	NA
C > A	SNV	synonymous_variant	67707633	GNG12	chr1	ENST00000370982:p.Val18Val/c.54G>T	NA	NA	NA	NA
A > T	SNV	missense_variant	118884887	TBX15	chr1	ENST00000369429:p.Phe552Ile/c.1654T>A	NA	NA	NA	NA
C > G	SNV	missense_variant	155078952	EFNA3	chr1	ENST00000368408:p.Ala4Gly/c.11C>G	NA	NA	NA	NA
A > T	SNV	missense_variant	159953537	SLAMF9	chr1	ENST00000368093:p.Trp55Arg/c.163T>A	NA	NA	NA	NA
G > A	SNV	missense_variant	201399461	LAD1	chr1	ENST00000367313:p.Pro10Leu/c.29C>T	NA	NA	NA	NA
G > A	SNV	missense_variant	204433941	PIK3C2B	chr1	ENST00000367187:p.Ala1232Val/c.3695C>T	NA	NA	NA	NA
C > T	SNV	missense_variant	214641912	CENPF	chr1	ENST00000366955:p.Pro1192Ser/c.3574C>T	NA	NA	NA	NA
C > T	SNV	synonymous_variant	215567754	KCTD3	chr1	ENST00000259154:p.Asn23Asn/c.69C>T	NA	NA	NA	NA
A > G	SNV	synonymous_variant	240329375	FMN2	chr1	ENST00000319653:p.Ser1448Ser/c.4344A>G	NA	NA	NA	NA
A > G	SNV	synonymous_variant	21002336	APOB	chr2	ENST00000233242:p.Phe4362Phe/c.13086T>C	NA	NA	NA	NA
A > G	SNV	missense_variant	182740377	DNAJC10	chr2	ENST00000264065:p.Asn356Asp/c.1066A>G	NA	NA	NA	NA
G > T	SNV	missense_variant	236488028	IQCA1	chr2	ENST00000431676:p.Thr214Asn/c.641C>A	NA	NA	NA	NA
C > T	SNV	synonymous_variant	238397635	TRAF3IP1	chr2	ENST00000373327:p.His622His/c.1866C>T	NA	NA	NA	NA
T > C	SNV	missense_variant	57419493	DNAH12	chr3	ENST00000495027:p.His1863Arg/c.5588A>G	NA	NA	NA	NA
A > T	SNV	missense_variant	97876193	CRYBG3	chr3	ENST00000389622:p.Met1667Leu/c.4999A>T	NA	NA	NA	NA
T > G	SNV	missense_variant	139344163	MRPS22	chr3	ENST00000310776:p.Met46Arg/c.137T>G	NA	NA	NA	NA
C > T	SNV	synonymous_variant	151445691	IGSF10	chr3	ENST00000282466:p.Gln1430Gln/c.4290G>A	NA	NA	NA	NA
T > A	SNV	missense_variant	56976711	NOA1	chr4	ENST00000264230:p.Asp292Val/c.875A>T	NA	NA	NA	NA
C > G	SNV	missense_variant	139016003	NOCT	chr4	ENST00000280614:p.Leu8Val/c.22C>G	NA	NA	NA	NA
G > A	SNV	synonymous_variant	188091502	TRIML2	chr4	ENST00000512729:p.Phe395Phe/c.1185C>T	NA	NA	COSM277810(1)	NA
G > C	SNV	missense_variant	137498530	SPOCK1	chr5	ENST00000394945:p.Ala10Gly/c.29C>G	NA	NA	NA	NA
C > A	SNV	missense_variant	141491392	PCDHGC5	chr5	ENST00000252087:p.Gln718Lys/c.2152C>A	NA	NA	NA	NA
C > T	SNV	missense_variant	150649087	SYNPO	chr5	ENST00000394243:p.Ala515Val/c.1544C>T	NA	NA	NA	NA
G > C	SNV	synonymous_variant	3456377	SLC22A23	chr6	ENST00000436008:p.Gly61Gly/c.183C>G	NA	NA	NA	NA
A > T	SNV	missense_variant	55794325	BMP5	chr6	ENST00000370830:p.Asn262Lys/c.786T>A	NA	NA	NA	NA
T > A	SNV	missense_variant	57054519	KIAA1586	chr6	ENST00000370733:p.Phe674Ile/c.2020T>A	NA	NA	NA	NA
T > A	SNV	missense_variant	82200605	IBTK	chr6	ENST00000306270:p.Asn965Ile/c.2894A>T	NA	NA	NA	NA
C > G	SNV	missense_variant	89863840	CASP8AP2	chr6	ENST00000551025:p.Pro711Ala/c.2131C>G	NA	NA	NA	NA
C > T	SNV	missense_variant	116806992	GPRC6A	chr6	ENST00000310357:p.Cys238Tyr/c.713G>A	NA	NA	NA	NA
G > C	SNV	synonymous_variant	160130115	SLC22A1	chr6	ENST00000366963:p.Val141Val/c.423G>C	NA	NA	NA	NA
C > T	SNV	missense_variant	1236277	UNCX	chr7	ENST00000316333:p.Pro299Leu/c.896C>T	NA	NA	NA	NA
T > C	SNV	missense_variant	7531754	COL28A1	chr7	ENST00000399429:p.Lys92Arg/c.275A>G	NA	NA	NA	NA
C > A	SNV	missense_variant	16689866	BZW2	chr7	ENST00000258761:p.Thr204Asn/c.611C>A	NA	NA	NA	NA
C > A	SNV	missense_variant	20785345	SP8	chr7	ENST00000418710:p.Gly158Cys/c.472G>T	NA	NA	NA	NA
C > G	SNV	missense_variant	20785351	SP8	chr7	ENST00000418710:p.Gly156Arg/c.466G>C	NA	NA	NA	NA
C > G	SNV	synonymous_variant	30285735	ZNRF2	chr7	ENST00000323037:p.Gly126Gly/c.378C>G	NA	NA	NA	NA
C > G	SNV	synonymous_variant	30285738	ZNRF2	chr7	ENST00000323037:p.Gly127Gly/c.381C>G	NA	NA	NA	NA
C > A	SNV	missense_variant	32169914	PDE1C	chr7	ENST00000396193:p.Gly60Val/c.179G>T	NA	NA	NA	NA
A > C	SNV	missense_variant	64707488	ZNF107	chr7	ENST00000620827:p.Gln464Pro/c.1391A>C	NA	NA	NA	NA
G > A	SNV	missense_variant	72943085	POM121	chr7	ENST00000434423:p.Gly1031Asp/c.3092G>A	NA	NA	NA	NA
T > C	SNV	missense_variant	73668013	VPS37D	chr7	ENST00000324941:p.Phe19Leu/c.55T>C	NA	NA	NA	NA
A > C	SNV	missense_variant	88132892	ADAM22	chr7	ENST00000265727:p.Ser340Arg/c.1018A>C	NA	NA	NA	NA
C > T	SNV	synonymous_variant	100198107	STAG3	chr7	ENST00000615138:p.Val395Val/c.1185C>T	NA	NA	NA	NA
C > T	SNV	synonymous_variant	111989032	DOCK4	chr7	ENST00000445943:p.Arg136Arg/c.408G>A	NA	NA	NA	NA
G > T	SNV	missense_variant	149860463	ZNF862	chr7	ENST00000223210:p.Val435Leu/c.1303G>T	NA	NA	NA	NA
T > G	SNV	missense_variant	86461824	WWP1	chr8	ENST00000265428:p.Trp883Gly/c.2647T>G	NA	NA	NA	NA
G > A	SNV	missense_variant	106658176	OXR1	chr8	ENST00000312046:p.Glu64Lys/c.190G>A	NA	NA	NA	NA
G > A	SNV	missense_variant	129752742	GSDMC	chr8	ENST00000276708:p.Pro267Leu/c.800C>T	NA	NA	NA	NA
A > C	SNV	missense_variant	120477408	CDK5RAP2	chr9	ENST00000349780:p.Leu557Val/c.1669T>G	NA	NA	NA	NA
A > G	SNV	missense_variant	128536374	GLE1	chr9	ENST00000309971:p.Lys556Glu/c.1666A>G	NA	NA	NA	NA
G > A	SNV	missense_variant	30322430	MTPAP	chr10	ENST00000263063:p.Pro394Ser/c.1180C>T	NA	NA	NA	NA
A > T	SNV	missense_variant	68742424	CCAR1	chr10	ENST00000265872:p.Thr125Ser/c.373A>T	NA	NA	NA	NA
C > G	SNV	missense_variant	98392482	PYROXD2	chr10	ENST00000370575:p.Val338Leu/c.1012G>C	NA	NA	NA	NA
G > C	SNV	missense_variant	102409053	PSD	chr10	ENST00000461698:p.Leu14Val/c.40C>G	NA	NA	NA	NA
G > C	SNV	missense_variant	132307610	STK32C	chr10	ENST00000298630:p.Ala75Gly/c.224C>G	NA	NA	NA	NA
G > C	SNV	missense_variant	133230794	UTF1	chr10	ENST00000304477:p.Arg169Pro/c.506G>C	NA	NA	NA	NA
G > C	SNV	missense_variant	6538484	DNHD1	chr11	ENST00000254579:p.Glu1034Gln/c.3100G>C	NA	NA	NA	NA
T > A	SNV	missense_variant	45212531	PRDM11	chr11	ENST00000534751:p.Ser310Thr/c.928T>A	NA	NA	NA	NA
G > C	SNV	synonymous_variant	65546548	LTBP3	chr11	ENST00000301873:p.Ala749Ala/c.2247C>G	NA	NA	NA	NA
A > T	SNV	synonymous_variant	74033707	C2CD3	chr11	ENST00000334126:p.Leu2151Leu/c.6453T>A	NA	NA	NA	NA
T > A	SNV	synonymous_variant	93797705	MED17	chr11	ENST00000251871:p.Ile438Ile/c.1314T>A	NA	NA	NA	NA
C > T	SNV	missense_variant	102083140	C11orf70	chr11	ENST00000434758:p.Pro249Ser/c.745C>T	NA	NA	COSM3442653(1)	NA
G > C	SNV	missense_variant	118436807	KMT2A	chr11	ENST00000534358:p.Ala99Pro/c.295G>C	NA	NA	NA	NA
G > C	SNV	synonymous_variant	120307489	POU2F3	chr11	ENST00000260264:p.Pro262Pro/c.786G>C	NA	NA	NA	NA
A > G	SNV	synonymous_variant	7090213	C1R	chr12	ENST00000536053:p.Cys103Cys/c.309T>C	NA	NA	NA	NA
A > G	SNV	synonymous_variant	112489103	PTPN11	chr12	ENST00000635625:p.Ala513Ala/c.1539A>G	NA	NA	NA	NA
A > G	SNV	synonymous_variant	75823663	LMO7	chr13	ENST00000357063:p.Gln950Gln/c.2850A>G	NA	NA	NA	NA
C > T	SNV	synonymous_variant	107866372	FAM155A	chr13	ENST00000375915:p.Gln75Gln/c.225G>A	NA	NA	NA	NA
C > T	SNV	missense_variant	20369411	TEP1	chr14	ENST00000262715:p.Ser2530Asn/c.7589G>A	NA	NA	NA	NA
C > A	SNV	synonymous_variant	581224	PIGQ	chr16	ENST00000443147:p.Ala533Ala/c.1599C>A	NA	NA	NA	NA
G > C	SNV	synonymous_variant	1471939	MYO1C	chr17	ENST00000359786:p.Ala663Ala/c.1989C>G	NA	NA	NA	NA
C > A	SNV	missense_variant	16491884	LRRC75A	chr17	ENST00000470794:p.Arg36Leu/c.107G>T	NA	NA	NA	NA
C > A	SNV	missense_variant	40755054	KRT25	chr17	ENST00000312150:p.Gly73Val/c.218G>T	NA	NA	NA	NA
G > A	SNV	missense_variant	42809416	CNTD1	chr17	ENST00000588408:p.Glu292Lys/c.874G>A	NA	NA	NA	NA
A > G	SNV	missense_variant	63834255	SMARCD2	chr17	ENST00000448276:p.Met332Thr/c.995T>C	NA	NA	NA	NA
T > C	SNV	synonymous_variant	63981726	SERPINB8	chr18	ENST00000397985:p.Phe104Phe/c.312T>C	NA	NA	NA	NA
C > T	SNV	missense_variant	327178	MIER2	chr19	ENST00000264819:p.Val150Met/c.448G>A	NA	NA	NA	NA
G > C	SNV	stop_gained	3753888	APBA3	chr19	ENST00000316757:p.Tyr296*/c.888C>G	NA	NA	NA	NA
G > A	SNV	missense_variant	11105291	LDLR	chr19	ENST00000557933:p.Asp129Asn/c.385G>A	NA	NA	NA	NA
T > C	SNV	missense_variant	11211792	DOCK6	chr19	ENST00000294618:p.Ile1579Val/c.4735A>G	NA	NA	NA	NA
C > G	SNV	missense_variant	12734638	C19orf43	chr19	ENST00000242784:p.Arg7Pro/c.20G>C	NA	NA	NA	NA
G > C	SNV	missense_variant	36996821	ZNF568	chr19	ENST00000617745:p.Arg377Pro/c.1130G>C	NA	NA	NA	NA
A > G	SNV	missense_variant+splice_region_variant	39863495	FCGBP	chr19	ENST00000616721:p.Tyr4203His/c.12607T>C	NA	NA	NA	NA
A > G	SNV	missense_variant	52554675	ZNF808	chr19	ENST00000359798:p.Arg587Gly/c.1759A>G	NA	NA	NA	NA
C > G	SNV	missense_variant	62065651	TAF4	chr20	ENST00000252996:p.Ala54Pro/c.160G>C	NA	NA	NA	NA
C > G	SNV	synonymous_variant	64038666	LINC00176	chr20	ENST00000636176:p.Gly159Gly/c.477C>G	NA	NA	NA	NA
A > G	SNV	synonymous_variant	64038669	LINC00176	chr20	ENST00000636176:p.Arg160Arg/c.480A>G	NA	NA	NA	NA
G > C	SNV	missense_variant	45175753	ADARB1	chr21	ENST00000360697:p.Glu18Gln/c.52G>C	NA	NA	NA	NA
A > C	SNV	missense_variant	47836611	AL022578.1	chrX	ENST00000624399:p.Val58Gly/c.173T>G	NA	NA	NA	NA
G > C	SNV	missense_variant	6588401	ZBTB48	chr1	ENST00000377674:p.Gly547Ala/c.1640G>C	NA	NA	NA	NA
T > C	SNV	missense_variant	37692977	CDCA8	chr1	ENST00000327331:p.Ile56Thr/c.167T>C	NA	NA	NA	NA
T > C	SNV	synonymous_variant	46813952	CYP4B1	chr1	ENST00000371923:p.Leu222Leu/c.664T>C	NA	NA	NA	NA
T > C	SNV	missense_variant	149005095	PDE4DIP	chr1	ENST00000585156:p.Ile1494Thr/c.4481T>C	NA	NA	NA	NA
C > T	SNV	synonymous_variant	156176811	SEMA4A	chr1	ENST00000355014:p.Ile700Ile/c.2100C>T	NA	NA	NA	NA
T > A	SNV	missense_variant	169298723	NME7	chr1	ENST00000367811:p.Met161Leu/c.481A>T	NA	NA	NA	NA
T > G	SNV	missense_variant	26792153	CENPA	chr2	ENST00000335756:p.Ser41Arg/c.123T>G	NA	NA	NA	NA
C > A	SNV	synonymous_variant	71405618	ZNF638	chr2	ENST00000264447:p.Thr992Thr/c.2976C>A	NA	NA	NA	NA
G > T	SNV	missense_variant	101864013	MAP4K4	chr2	ENST00000625522:p.Ala687Ser/c.2059G>T	NA	NA	NA	NA
C > G	SNV	missense_variant	219173362	CNPPD1	chr2	ENST00000360507:p.Gln226His/c.678G>C	NA	NA	NA	NA
G > A	SNV	missense_variant	221443528	EPHA4	chr2	ENST00000281821:p.Ala618Val/c.1853C>T	NA	NA	NA	NA
C > T	SNV	missense_variant	49704752	RNF123	chr3	ENST00000327697:p.Ala652Val/c.1955C>T	NA	NA	NA	NA
C > A	SNV	missense_variant	69385836	FRMD4B	chr3	ENST00000398540:p.Val52Leu/c.154G>T	NA	NA	NA	NA
T > C	SNV	missense_variant	100556868	TMEM45A	chr3	ENST00000403410:p.Phe116Ser/c.347T>C	NA	NA	NA	NA
G > C	SNV	missense_variant	122415035	WDR5B	chr3	ENST00000330689:p.Ala165Gly/c.494C>G	NA	NA	NA	NA
A > C	SNV	missense_variant	139379459	COPB2	chr3	ENST00000333188:p.Val50Gly/c.149T>G	NA	NA	NA	NA
G > T	SNV	missense_variant	184381245	CHRD	chr3	ENST00000204604:p.Gly88Val/c.263G>T	NA	NA	NA	NA
C > G	SNV	missense_variant	42151711	BEND4	chr4	ENST00000502486:p.Ala145Pro/c.433G>C	NA	NA	NA	NA
C > A	SNV	stop_gained	134606985	SAR1B	chr5	ENST00000402673:p.Glu188*/c.562G>T	NA	NA	NA	NA
G > T	SNV	missense_variant	177459202	DBN1	chr5	ENST00000393565:p.Ser387Tyr/c.1160C>A	NA	NA	NA	NA
C > T	SNV	missense_variant	107069624	BEND3	chr6	ENST00000429433:p.Gly523Ser/c.1567G>A	NA	NA	COSM3776980(1)	NA
C > A	SNV	missense_variant	135202609	MYB	chr6	ENST00000316528:p.Leu632Ile/c.1894C>A	NA	NA	NA	NA
A > C	SNV	missense_variant	160577170	LPA	chr6	ENST00000316300:p.Trp1533Gly/c.4597T>G	NA	NA	NA	NA
G > C	SNV	missense_variant	6622903	ZNF853	chr7	ENST00000457543:p.Ala638Pro/c.1912G>C	NA	NA	NA	NA
C > A	SNV	synonymous_variant	20785337	SP8	chr7	ENST00000418710:p.Gly160Gly/c.480G>T	NA	NA	NA	NA
C > G	SNV	missense_variant	20785345	SP8	chr7	ENST00000418710:p.Gly158Arg/c.472G>C	NA	NA	NA	NA
C > A	SNV	missense_variant	20785348	SP8	chr7	ENST00000418710:p.Gly157Cys/c.469G>T	NA	NA	NA	NA
T > G	SNV	missense_variant	20785354	SP8	chr7	ENST00000418710:p.Ser155Arg/c.463A>C	NA	NA	NA	NA
G > C	SNV	missense_variant	23246708	CHMP7	chr8	ENST00000313219:p.Glu5Gln/c.13G>C	NA	NA	NA	NA
T > C	SNV	missense_variant	90960789	C8orf88	chr8	ENST00000517562:p.Lys95Glu/c.283A>G	NA	NA	NA	NA
G > C	SNV	missense_variant	34622398	ARID3C	chr9	ENST00000378909:p.Arg333Gly/c.997C>G	NA	NA	NA	NA
G > C	SNV	synonymous_variant	68780719	FAM122A	chr9	ENST00000394264:p.Arg185Arg/c.555G>C	NA	NA	NA	NA
A > G	SNV	missense_variant	94620400	FBP1	chr9	ENST00000375326:p.Ser88Pro/c.262T>C	NA	NA	NA	NA
A > G	SNV	stop_lost	113187759	FKBP15	chr9	ENST00000414250:p.Ter498Glnext*?/c.1492T>C	NA	NA	NA	NA
C > T	SNV	missense_variant	122865377	RC3H2	chr9	ENST00000357244:p.Gly536Arg/c.1606G>A	NA	NA	NA	NA
T > G	SNV	missense_variant	122911588	ZBTB6	chr9	ENST00000373659:p.Glu162Ala/c.485A>C	NA	NA	NA	NA
G > A	SNV	missense_variant	43128251	RET	chr10	ENST00000355710:p.Met1109Ile/c.3327G>A	NA	NA	NA	NA
C > T	SNV	synonymous_variant	117209939	KCNK18	chr10	ENST00000334549:p.Ile265Ile/c.795C>T	NA	NA	NA	NA
A > G	SNV	missense_variant	43855205	HSD17B12	chr11	ENST00000278353:p.Lys299Arg/c.896A>G	NA	NA	NA	NA
A > G	SNV	splice_acceptor_variant+intron_variant	47215069	DDB2	chr11	ENST00000622878:c.-66-2A>G	NA	NA	NA	NA
C > G	SNV	missense_variant	67646859	ACY3	chr11	ENST00000255082:p.Arg62Pro/c.185G>C	NA	NA	NA	NA
C > G	SNV	missense_variant	67646862	ACY3	chr11	ENST00000255082:p.Cys61Ser/c.182G>C	NA	NA	NA	NA
C > T	SNV	synonymous_variant	119345512	MFRP	chr11	ENST00000619721:p.Gln183Gln/c.549G>A	NA	NA	NA	NA
G > A	SNV	synonymous_variant	49897048	FAIM2	chr12	ENST00000320634:p.Gly139Gly/c.417C>T	NA	NA	NA	NA
C > T	SNV	missense_variant	95952742	AMDHD1	chr12	ENST00000266736:p.Pro55Ser/c.163C>T	NA	NA	NA	NA
G > T	SNV	missense_variant	101355093	UTP20	chr12	ENST00000261637:p.Arg1790Met/c.5369G>T	NA	NA	NA	NA
C > T	SNV	synonymous_variant	111115668	ARHGEF7	chr13	ENST00000375741:p.Leu48Leu/c.142C>T	NA	NA	NA	NA
A > G	SNV	missense_variant	60053084	LRRC9	chr14	ENST00000445360:p.His1337Arg/c.4010A>G	NA	NA	NA	NA
C > T	SNV	missense_variant	69209667	EXD2	chr14	ENST00000409018:p.Pro66Leu/c.197C>T	NA	NA	NA	NA
T > G	SNV	missense_variant	73595401	ACOT4	chr14	ENST00000326303:p.Val338Gly/c.1013T>G	NA	NA	NA	NA
T > A	SNV	missense_variant	74259629	VSX2	chr14	ENST00000261980:p.Trp203Arg/c.607T>A	NA	NA	NA	NA
C > G	SNV	missense_variant	22786688	NIPA1	chr15	ENST00000337435:p.Ala11Gly/c.32C>G	NA	NA	NA	NA
C > G	SNV	missense_variant	22786691	NIPA1	chr15	ENST00000337435:p.Ala12Gly/c.35C>G	NA	NA	NA	NA
G > A	SNV	missense_variant	41892916	SPTBN5	chr15	ENST00000320955:p.Ala121Val/c.362C>T	NA	NA	NA	NA
A > G	SNV	synonymous_variant	48444599	FBN1	chr15	ENST00000316623:p.Asp1993Asp/c.5979T>C	NA	NA	NA	NA
C > G	SNV	missense_variant	52789793	ONECUT1	chr15	ENST00000305901:p.Ser31Thr/c.92G>C	NA	NA	NA	NA
C > G	SNV	missense_variant	52789796	ONECUT1	chr15	ENST00000305901:p.Gly30Ala/c.89G>C	NA	NA	NA	NA
T > C	SNV	missense_variant	65463856	DPP8	chr15	ENST00000341861:p.Thr642Ala/c.1924A>G	NA	NA	NA	NA
T > C	SNV	missense_variant	89629425	KIF7	chr15	ENST00000394412:p.Gln1156Arg/c.3467A>G	NA	NA	NA	NA
T > G	SNV	missense_variant	100490843	CERS3	chr15	ENST00000284382:p.Lys88Gln/c.262A>C	NA	NA	NA	NA
C > G	SNV	missense_variant	10775015	TVP23A	chr16	ENST00000575135:p.Lys57Asn/c.171G>C	NA	NA	NA	NA
C > A	SNV	missense_variant	25151609	LCMT1	chr16	ENST00000399069:p.Gln154Lys/c.460C>A	NA	NA	NA	NA
A > G	SNV	synonymous_variant	29844868	MVP	chr16	ENST00000357402:p.Glu670Glu/c.2010A>G	NA	NA	NA	NA
G > A	SNV	missense_variant	75169805	ZFP1	chr16	ENST00000393430:p.Arg232Lys/c.695G>A	NA	NA	COSM973690(1)	NA
C > A	SNV	missense_variant	7393211	TMEM256-PLSCR3	chr17	ENST00000324822:p.Arg147Leu/c.440G>T	NA	NA	NA	NA
T > C	SNV	synonymous_variant	67886288	BPTF	chr17	ENST00000321892:p.His738His/c.2214T>C	NA	NA	NA	NA
T > C	SNV	missense_variant	68600551	FAM20A	chr17	ENST00000592554:p.Glu39Gly/c.116A>G	NA	NA	NA	NA
C > G	SNV	missense_variant	75913720	FBF1	chr17	ENST00000636174:p.Ala1077Pro/c.3229G>C	NA	NA	NA	NA
G > T	SNV	synonymous_variant	8705933	MTCL1	chr18	ENST00000306329:p.Leu91Leu/c.273G>T	NA	NA	NA	NA
G > A	SNV	missense_variant	813340	PLPPR3	chr19	ENST00000359894:p.Pro491Ser/c.1471C>T	NA	NA	NA	NA
C > G	SNV	missense_variant	1254454	MIDN	chr19	ENST00000591446:p.His224Gln/c.672C>G	NA	NA	NA	NA
G > A	SNV	missense_variant	5611249	SAFB2	chr19	ENST00000252542:p.Thr339Met/c.1016C>T	NA	NA	NA	NA
A > G	SNV	missense_variant	7682635	TRAPPC5	chr19	ENST00000317378:p.Ile128Val/c.382A>G	NA	NA	NA	NA
C > A	SNV	missense_variant	10707327	QTRT1	chr19	ENST00000250237:p.Asp159Glu/c.477C>A	NA	NA	NA	NA
G > C	SNV	synonymous_variant	17245191	NR2F6	chr19	ENST00000291442:p.Gly10Gly/c.30C>G	NA	NA	NA	NA
A > T	SNV	missense_variant	18620508	TMEM59L	chr19	ENST00000262817:p.Lys334Met/c.1001A>T	NA	NA	NA	NA
G > A	SNV	missense_variant	30445168	ZNF536	chr19	ENST00000355537:p.Gly536Ser/c.1606G>A	NA	NA	NA	NA
G > A	SNV	missense_variant	35759840	PROSER3	chr19	ENST00000396908:p.Ala54Thr/c.160G>A	NA	NA	NA	NA
T > C	SNV	missense_variant	37669496	ZNF781	chr19	ENST00000358582:p.Asn218Ser/c.653A>G	NA	NA	NA	NA
C > G	SNV	missense_variant	41426484	B3GNT8	chr19	ENST00000321702:p.Ala99Pro/c.295G>C	NA	NA	NA	NA
G > T	SNV	missense_variant	49116293	LIN7B	chr19	ENST00000221459:p.Gly87Cys/c.259G>T	NA	NA	NA	NA
C > G	SNV	missense_variant	56539203	ZFP28	chr19	ENST00000301318:p.Ala62Gly/c.185C>G	NA	NA	NA	NA
A > T	SNV	missense_variant	57700062	PMEPA1	chr20	ENST00000395819:p.Asn78Lys/c.234T>A	NA	NA	NA	NA
C > T	SNV	synonymous_variant	46711121	CERK	chr22	ENST00000216264:p.Glu178Glu/c.534G>A	NA	NA	NA	NA
C > A	SNV	missense_variant	3507840	MEGF6	chr1	ENST00000356575:p.Ala582Ser/c.1744G>T	NA	NA	NA	NA
C > G	SNV	missense_variant	63323861	FOXD3	chr1	ENST00000371116:p.Ala268Gly/c.803C>G	NA	NA	NA	NA
A > G	SNV	missense_variant	186151332	HMCN1	chr1	ENST00000271588:p.Asn4914Ser/c.14741A>G	NA	NA	NA	NA
G > T	SNV	synonymous_variant	214642781	CENPF	chr1	ENST00000366955:p.Val1481Val/c.4443G>T	NA	NA	NA	NA
G > A	SNV	stop_gained	227733473	JMJD4	chr1	ENST00000366758:p.Gln301*/c.901C>T	NA	NA	NA	NA
C > G	SNV	synonymous_variant	38074804	CYP1B1	chr2	ENST00000610745:p.Pro195Pro/c.585G>C	NA	NA	NA	NA
C > T	SNV	synonymous_variant	54255216	TSPYL6	chr2	ENST00000317802:p.Val312Val/c.936G>A	NA	NA	NA	NA
A > G	SNV	synonymous_variant	60462333	BCL11A	chr2	ENST00000335712:p.His193His/c.579T>C	NA	NA	NA	NA
C > T	SNV	missense_variant+splice_region_variant	96144373	DUSP2	chr2	ENST00000288943:p.Gly171Ser/c.511G>A	NA	NA	NA	NA
G > C	SNV	missense_variant	201494557	ALS2CR11	chr2	ENST00000439140:p.Pro595Arg/c.1784C>G	NA	NA	NA	NA
C > A	SNV	missense_variant	201565746	ALS2CR11	chr2	ENST00000439140:p.Gln320His/c.960G>T	NA	NA	NA	NA
C > G	SNV	missense_variant	240933255	CROCC2	chr2	ENST00000443866:p.Ala459Gly/c.1376C>G	NA	NA	NA	NA
G > C	SNV	missense_variant	14514302	GRIP2	chr3	ENST00000619221:p.Pro592Ala/c.1774C>G	NA	NA	NA	NA
T > A	SNV	synonymous_variant	121696788	GOLGB1	chr3	ENST00000393667:p.Val1245Val/c.3735A>T	NA	NA	NA	NA
C > A	SNV	synonymous_variant	179653273	USP13	chr3	ENST00000263966:p.Gly16Gly/c.48C>A	NA	NA	NA	NA
A > C	SNV	synonymous_variant	143438192	GAB1	chr4	ENST00000262995:p.Arg263Arg/c.787A>C	NA	NA	NA	NA
A > T	SNV	synonymous_variant	155401	PLEKHG4B	chr5	ENST00000637938:p.Ser722Ser/c.2166A>T	NA	NA	NA	NA
C > G	SNV	missense_variant	43656744	NNT	chr5	ENST00000264663:p.Phe795Leu/c.2385C>G	NA	NA	NA	NA
T > C	SNV	missense_variant	75146262	ANKRD31	chr5	ENST00000506364:p.Asp1050Gly/c.3149A>G	NA	NA	NA	NA
T > A	SNV	missense_variant	76702543	IQGAP2	chr5	ENST00000274364:p.Ser1523Thr/c.4567T>A	NA	NA	NA	NA
G > A	SNV	synonymous_variant	119526002	HSD17B4	chr5	ENST00000504811:p.Val578Val/c.1734G>A	NA	NA	NA	NA
G > T	SNV	missense_variant	576835	EXOC2	chr6	ENST00000230449:p.Arg414Ser/c.1240C>A	NA	NA	NA	NA
G > A	SNV	synonymous_variant	1313742	FOXQ1	chr6	ENST00000296839:p.Pro346Pro/c.1038G>A	NA	NA	NA	NA
G > C	SNV	synonymous_variant	7910684	TXNDC5	chr6	ENST00000379757:p.Gly31Gly/c.93C>G	NA	NA	NA	NA
G > T	SNV	missense_variant	89867409	CASP8AP2	chr6	ENST00000551025:p.Met1373Ile/c.4119G>T	NA	NA	NA	NA
A > G	SNV	missense_variant	129845824	TMEM244	chr6	ENST00000368143:p.Val21Ala/c.62T>C	NA	NA	NA	NA
T > C	SNV	synonymous_variant	148471448	SASH1	chr6	ENST00000367467:p.Tyr153Tyr/c.459T>C	NA	NA	NA	NA
C > T	SNV	synonymous_variant	27147621	HOXA6	chr7	ENST00000222728:p.Gly43Gly/c.129G>A	NA	NA	NA	NA
G > C	SNV	missense_variant	128350892	PRRT4	chr7	ENST00000446477:p.Asp888Glu/c.2664C>G	NA	NA	NA	NA
G > C	SNV	missense_variant	130192712	TMEM209	chr7	ENST00000397622:p.Pro229Ala/c.685C>G	NA	NA	NA	NA
C > G	SNV	missense_variant	97644784	MTDH	chr8	ENST00000336273:p.Ala93Gly/c.278C>G	NA	NA	NA	NA
C > T	SNV	synonymous_variant	144509744	MFSD3	chr8	ENST00000301327:p.Thr137Thr/c.411C>T	NA	NA	NA	NA
C > G	SNV	missense_variant	22006132	CDKN2B	chr9	ENST00000276925:p.Gly91Ala/c.272G>C	NA	NA	NA	NA
C > A	SNV	missense_variant	35562391	FAM166B	chr9	ENST00000399742:p.Gly243Val/c.728G>T	NA	NA	NA	NA
G > C	SNV	missense_variant	130904312	FIBCD1	chr9	ENST00000372338:p.Leu380Val/c.1138C>G	NA	NA	NA	NA
A > G	SNV	missense_variant	132989793	GFI1B	chr9	ENST00000636263:p.Thr266Ala/c.796A>G	NA	NA	NA	NA
T > C	SNV	synonymous_variant	18642544	NSUN6	chr10	ENST00000377304:p.Gly81Gly/c.243A>G	NA	NA	NA	NA
C > A	SNV	missense_variant	94402656	TBC1D12	chr10	ENST00000225235:p.Pro15Thr/c.43C>A	NA	NA	NA	NA
G > C	SNV	missense_variant	96586798	TM9SF3	chr10	ENST00000371142:p.Ala13Gly/c.38C>G	NA	NA	NA	NA
T > A	SNV	stop_gained	99713452	COX15	chr10	ENST00000370483:p.Lys377*/c.1129A>T	NA	NA	NA	NA
C > T	SNV	synonymous_variant	62665906	METTL12	chr11	ENST00000532971:p.His9His/c.27C>T	NA	NA	NA	NA
G > A	SNV	synonymous_variant	1183340	ERC1	chr12	ENST00000546231:p.Lys692Lys/c.2076G>A	NA	NA	NA	NA
A > C	SNV	missense_variant	39586235	ABCD2	chr12	ENST00000308666:p.Met570Arg/c.1709T>G	NA	NA	NA	NA
G > A	SNV	synonymous_variant	54403235	ITGA5	chr12	ENST00000293379:p.Gly622Gly/c.1866C>T	NA	NA	NA	NA
C > T	SNV	synonymous_variant	56085264	ERBB3	chr12	ENST00000411731:p.Leu168Leu/c.504C>T	NA	NA	NA	NA
G > C	SNV	missense_variant	27924625	PDX1	chr13	ENST00000381033:p.Gly259Ala/c.776G>C	NA	NA	NA	NA
C > G	SNV	missense_variant	42048826	DGKH	chr13	ENST00000337343:p.Ala18Gly/c.53C>G	NA	NA	NA	NA
C > T	SNV	missense_variant	23352253	SLC22A17	chr14	ENST00000354772:p.Gly99Ser/c.295G>A	NA	NA	NA	NA
C > T	SNV	missense_variant	59981870	LRRC9	chr14	ENST00000445360:p.Ser634Phe/c.1901C>T	NA	NA	NA	NA
A > G	SNV	missense_variant	73739347	ELMSAN1	chr14	ENST00000423556:p.Phe221Ser/c.662T>C	NA	NA	NA	NA
C > T	SNV	synonymous_variant	44675597	PATL2	chr15	ENST00000434130:p.Glu37Glu/c.111G>A	NA	NA	NA	NA
G > C	SNV	missense_variant	29807263	MAZ	chr16	ENST00000219782:p.Ala160Pro/c.478G>C	NA	NA	NA	NA
C > T	SNV	synonymous_variant	58258448	CCDC113	chr16	ENST00000219299:p.Ala157Ala/c.471C>T	NA	NA	NA	NA
C > T	SNV	synonymous_variant	72124848	PMFBP1	chr16	ENST00000537465:p.Leu841Leu/c.2523G>A	NA	NA	NA	NA
C > A	SNV	missense_variant	88609034	ZC3H18	chr16	ENST00000452588:p.Pro421Thr/c.1261C>A	NA	NA	NA	NA
C > T	SNV	missense_variant	76528358	CYGB	chr17	ENST00000589342:p.Arg210Gln/c.629G>A	NA	NA	NA	NA
A > G	SNV	missense_variant	16871297	SIN3B	chr19	ENST00000379803:p.Ile863Val/c.2587A>G	NA	NA	NA	NA
G > A	SNV	synonymous_variant	18868885	GDF1	chr19	ENST00000247005:p.Arg277Arg/c.831C>T	NA	NA	NA	NA
G > A	SNV	missense_variant	21553923	ZNF429	chr19	ENST00000597078:p.Gly119Glu/c.356G>A	NA	NA	NA	NA
G > A	SNV	missense_variant	34482279	WTIP	chr19	ENST00000590071:p.Gly102Asp/c.305G>A	NA	NA	NA	NA
G > A	SNV	missense_variant	34482281	WTIP	chr19	ENST00000590071:p.Gly103Ser/c.307G>A	NA	NA	NA	NA
A > G	SNV	missense_variant	46918698	ARHGAP35	chr19	ENST00000404338:p.Asp8Gly/c.23A>G	NA	NA	NA	NA
C > T	SNV	missense_variant	47271661	CCDC9	chr19	ENST00000221922:p.Pro527Ser/c.1579C>T	NA	NA	NA	NA
G > A	SNV	missense_variant	32436235	ASXL1	chr20	ENST00000375687:p.Glu1175Lys/c.3523G>A	NA	NA	NA	NA
T > C	SNV	missense_variant	21029776	SLC7A4	chr22	ENST00000382932:p.Met520Val/c.1558A>G	NA	NA	NA	NA
C > G	SNV	synonymous_variant	39686081	CACNA1I	chr22	ENST00000402142:p.Gly2116Gly/c.6348C>G	NA	NA	NA	NA
T > C	SNV	missense_variant	41523250	ACO2	chr22	ENST00000396512:p.Cys473Arg/c.1417T>C	NA	NA	NA	NA
C > T	SNV	missense_variant	12498742	FRMPD4	chrX	ENST00000380682:p.Pro35Leu/c.104C>T	NA	NA	NA	NA
C > T	SNV	synonymous_variant	23380022	PTCHD1	chrX	ENST00000379361:p.Phe261Phe/c.783C>T	NA	NA	NA	NA
A > T	SNV	missense_variant	78658038	ZCCHC5	chrX	ENST00000321110:p.Met128Lys/c.383T>A	NA	NA	NA	NA
C > G	SNV	synonymous_variant	102603485	ARMCX5	chrX	ENST00000246174:p.Thr448Thr/c.1344C>G	NA	NA	NA	NA
C > T	SNV	missense_variant	153868420	L1CAM	chrX	ENST00000370060:p.Glu529Lys/c.1585G>A	NA	NA	COSM1117611(1)	NA
T > C	SNV	missense_variant	17438472	RCC2	chr1	ENST00000375433:p.Ser15Gly/c.43A>G	NA	NA	NA	NA
T > C	SNV	missense_variant	24927631	RUNX3	chr1	ENST00000338888:p.Met142Val/c.424A>G	NA	NA	NA	NA
T > C	SNV	stop_lost	52892955	ZYG11A	chr1	ENST00000371528:p.Ter760Argext*?/c.2278T>C	NA	NA	NA	NA
T > G	SNV	missense_variant	154959456	PYGO2	chr1	ENST00000368457:p.Met182Leu/c.544A>C	NA	NA	NA	NA
C > T	SNV	missense_variant	178458480	RASAL2	chr1	ENST00000367649:p.Ser1063Phe/c.3188C>T	NA	NA	COSM4487417(1)	NA
T > C	SNV	missense_variant	197057408	F13B	chr1	ENST00000367412:p.His288Arg/c.863A>G	NA	NA	NA	NA
T > G	SNV	missense_variant	197086863	ASPM	chr1	ENST00000367409:p.Asn3424Thr/c.10271A>C	NA	NA	NA	NA
T > A	SNV	missense_variant	197086864	ASPM	chr1	ENST00000367409:p.Asn3424Tyr/c.10270A>T	NA	NA	NA	NA
C > A	SNV	missense_variant	197086865	ASPM	chr1	ENST00000367409:p.Lys3423Asn/c.10269G>T	NA	NA	NA	NA
C > T	SNV	missense_variant	58159655	VRK2	chr2	ENST00000340157:p.Leu497Phe/c.1489C>T	NA	NA	NA	NA
G > A	SNV	missense_variant	44306374	TOPAZ1	chr3	ENST00000309765:p.Arg1363Lys/c.4088G>A	NA	NA	COSM5527764(1)	NA
C > G	SNV	missense_variant	49798834	CDHR4	chr3	ENST00000412678:p.Gly163Arg/c.487G>C	NA	NA	NA	NA
C > T	SNV	splice_acceptor_variant+intron_variant	109309080	DPPA2	chr3	ENST00000478945:c.343-1G>A	NA	NA	COSM3585121(2)	NA
G > A	SNV	synonymous_variant	120596401	NDUFB4	chr3	ENST00000184266:p.Leu14Leu/c.42G>A	NA	NA	NA	NA
T > C	SNV	missense_variant	121695643	GOLGB1	chr3	ENST00000393667:p.Tyr1627Cys/c.4880A>G	NA	NA	NA	NA
C > G	SNV	missense_variant	130566830	COL6A6	chr3	ENST00000358511:p.His471Asp/c.1411C>G	NA	NA	NA	NA
T > C	SNV	missense_variant	136003326	PPP2R3A	chr3	ENST00000264977:p.Ser610Pro/c.1828T>C	NA	NA	NA	NA
T > C	SNV	missense_variant	195270604	XXYLT1	chr3	ENST00000310380:p.Lys152Arg/c.455A>G	NA	NA	NA	NA
T > C	SNV	synonymous_variant	80203263	PRDM8	chr4	ENST00000339711:p.Leu601Leu/c.1801T>C	NA	NA	NA	NA
T > C	SNV	synonymous_variant	81167221	PRKG2	chr4	ENST00000264399:p.Val284Val/c.852A>G	NA	NA	NA	NA
G > C	SNV	missense_variant	147638976	PRMT9	chr4	ENST00000322396:p.Ser769Cys/c.2306C>G	NA	NA	NA	NA
T > C	SNV	missense_variant	32263164	MTMR12	chr5	ENST00000382142:p.Asn221Ser/c.662A>G	NA	NA	NA	NA
C > G	SNV	missense_variant	61073200	NDUFAF2	chr5	ENST00000296597:p.Pro68Arg/c.203C>G	NA	NA	NA	NA
G > T	SNV	missense_variant	140928390	PCDHAC1	chr5	ENST00000253807:p.Val500Leu/c.1498G>T	NA	NA	NA	NA
C > A	SNV	missense_variant	150672227	MYOZ3	chr5	ENST00000520112:p.Leu21Ile/c.61C>A	NA	NA	NA	NA
A > G	SNV	synonymous_variant	180851234	ZFP62	chr5	ENST00000502412:p.Gly87Gly/c.261T>C	NA	NA	NA	NA
G > A	SNV	synonymous_variant	39105708	SAYSD1	chr6	ENST00000229903:p.Cys92Cys/c.276C>T	NA	NA	NA	NA
G > T	SNV	missense_variant	100512787	ASCC3	chr6	ENST00000369162:p.Asn2069Lys/c.6207C>A	NA	NA	NA	NA
C > T	SNV	missense_variant	2354949	EIF3B	chr7	ENST00000360876:p.Pro10Ser/c.28C>T	NA	NA	NA	NA
T > A	SNV	missense_variant	7234383	C1GALT1	chr7	ENST00000223122:p.Leu22Ile/c.64T>A	NA	NA	NA	NA
G > C	SNV	synonymous_variant	117791186	CTTNBP2	chr7	ENST00000160373:p.Pro670Pro/c.2010C>G	NA	NA	NA	NA
C > T	SNV	missense_variant	37938731	GOT1L1	chr8	ENST00000307599:p.Gly89Glu/c.266G>A	NA	NA	NA	NA
G > C	SNV	missense_variant	52668173	RB1CC1	chr8	ENST00000025008:p.Arg341Gly/c.1021C>G	NA	NA	NA	NA
G > A	SNV	missense_variant	116835	FOXD4	chr9	ENST00000382500:p.Pro429Ser/c.1285C>T	NA	NA	NA	NA
C > T	SNV	missense_variant	6007268	KIAA2026	chr9	ENST00000399933:p.Val174Met/c.520G>A	NA	NA	NA	NA
C > G	SNV	synonymous_variant	21994155	CDKN2A	chr9	ENST00000579755:p.Pro59Pro/c.177G>C	NA	NA	NA	NA
T > C	SNV	missense_variant	71750174	TMEM2	chr9	ENST00000377044:p.Gln67Arg/c.200A>G	NA	NA	NA	NA
A > G	SNV	missense_variant	132402574	TTF1	chr9	ENST00000334270:p.Leu83Pro/c.248T>C	NA	NA	NA	NA
C > G	SNV	missense_variant	137031624	FUT7	chr9	ENST00000314412:p.Gly39Arg/c.115G>C	NA	NA	NA	NA
A > G	SNV	missense_variant	50991586	PRKG1	chr10	ENST00000373985:p.Thr70Ala/c.208A>G	NA	NA	NA	NA
A > G	SNV	missense_variant	75028699	KAT6B	chr10	ENST00000287239:p.Gln1292Arg/c.3875A>G	NA	NA	NA	NA
C > A	SNV	missense_variant	88731052	LIPK	chr10	ENST00000404190:p.Pro98His/c.293C>A	NA	NA	NA	NA
G > A	SNV	stop_gained	103106632	NT5C2	chr10	ENST00000343289:p.Gln84*/c.250C>T	NA	NA	NA	NA
A > T	SNV	missense_variant+splice_region_variant	114331804	AFAP1L2	chr10	ENST00000304129:p.Met105Lys/c.314T>A	NA	NA	NA	NA
G > A	SNV	synonymous_variant	116600054	PNLIPRP1	chr10	ENST00000358834:p.Arg274Arg/c.822G>A	NA	NA	NA	NA
C > G	SNV	synonymous_variant	4450233	OR52K2	chr11	ENST00000325719:p.Thr298Thr/c.894C>G	NA	NA	NA	NA
C > T	SNV	missense_variant	116772892	BUD13	chr11	ENST00000260210:p.Asp25Asn/c.73G>A	NA	NA	NA	NA
C > T	SNV	missense_variant	880730	WNK1	chr12	ENST00000530271:p.Pro1361Ser/c.4081C>T	NA	NA	COSM3968511(1)	NA
A > C	SNV	missense_variant	5647747	ANO2	chr12	ENST00000546188:p.Phe539Val/c.1615T>G	NA	NA	NA	NA
C > A	SNV	synonymous_variant	6592503	CHD4	chr12	ENST00000544484:p.Leu943Leu/c.2829G>T	NA	NA	NA	NA
T > C	SNV	synonymous_variant	71623469	ZFC3H1	chr12	ENST00000378743:p.Pro1545Pro/c.4635A>G	NA	NA	NA	NA
G > T	SNV	missense_variant+splice_region_variant	79793865	PPP1R12A	chr12	ENST00000450142:p.Gln883Lys/c.2647C>A	NA	NA	NA	NA
C > G	SNV	missense_variant	130163890	FZD10	chr12	ENST00000539839:p.Leu284Val/c.850C>G	NA	NA	NA	NA
T > C	SNV	synonymous_variant	63599451	WDR89	chr14	ENST00000267522:p.Ala164Ala/c.492A>G	NA	NA	NA	NA
A > G	SNV	missense_variant	67887137	RAD51B	chr14	ENST00000487861:p.Glu230Gly/c.689A>G	NA	NA	NA	NA
C > T	SNV	missense_variant	70373050	SYNJ2BP-COX16	chr14	ENST00000617196:p.Val127Met/c.379G>A	NA	NA	NA	NA
C > A	SNV	missense_variant	92004675	TRIP11	chr14	ENST00000267622:p.Val1101Leu/c.3301G>T	NA	NA	NA	NA
G > A	SNV	missense_variant	104014728	TDRD9	chr14	ENST00000409874:p.Ala704Thr/c.2110G>A	NA	NA	NA	NA
C > G	SNV	missense_variant	40220702	BUB1B	chr15	ENST00000412359:p.Asn1046Lys/c.3138C>G	NA	NA	NA	NA
G > A	SNV	missense_variant	44668379	PATL2	chr15	ENST00000434130:p.Ser443Phe/c.1328C>T	NA	NA	NA	NA
T > C	SNV	missense_variant	61881818	VPS13C	chr15	ENST00000261517:p.Gln3212Arg/c.9635A>G	NA	NA	NA	NA
C > T	SNV	synonymous_variant	79457518	KIAA1024	chr15	ENST00000305428:p.Asp457Asp/c.1371C>T	NA	NA	NA	NA
G > C	SNV	missense_variant	89683921	PEX11A	chr15	ENST00000300056:p.Ala67Gly/c.200C>G	NA	NA	NA	NA
G > A	SNV	synonymous_variant	89791072	ANPEP	chr15	ENST00000300060:p.Asn850Asn/c.2550C>T	NA	NA	NA	NA
C > G	SNV	missense_variant	2771556	TCEB2	chr16	ENST00000262306:p.Trp134Cys/c.402G>C	NA	NA	NA	NA
T > A	SNV	missense_variant	3782827	CREBBP	chr16	ENST00000262367:p.Asp477Val/c.1430A>T	NA	NA	NA	NA
G > A	SNV	synonymous_variant	66942775	CES2	chr16	ENST00000317091:p.Gly534Gly/c.1602G>A	NA	NA	NA	NA
C > T	SNV	stop_gained	70329303	DDX19B	chr16	ENST00000563206:p.Gln212*/c.634C>T	NA	NA	NA	NA
T > A	SNV	missense_variant	89971423	CENPBD1	chr16	ENST00000314994:p.Tyr167Phe/c.500A>T	NA	NA	NA	NA
G > A	SNV	missense_variant	1271161	BHLHA9	chr17	ENST00000391429:p.Ala200Thr/c.598G>A	NA	NA	NA	NA
G > T	SNV	synonymous_variant	42338744	STAT3	chr17	ENST00000264657:p.Leu179Leu/c.537C>A	NA	NA	NA	NA
A > G	SNV	missense_variant	78049825	TNRC6C	chr17	ENST00000636222:p.Asn465Asp/c.1393A>G	NA	NA	NA	NA
G > A	SNV	missense_variant	2812347	THOP1	chr19	ENST00000395212:p.Cys197Tyr/c.590G>A	NA	NA	NA	NA
T > C	SNV	missense_variant	2917255	ZNF57	chr19	ENST00000614108:p.Ser214Pro/c.640T>C	NA	NA	NA	NA
G > A	SNV	synonymous_variant	7862453	EVI5L	chr19	ENST00000538904:p.Leu622Leu/c.1866G>A	NA	NA	NA	NA
C > T	SNV	missense_variant	38930579	SARS2	chr19	ENST00000600042:p.Ser53Asn/c.158G>A	NA	NA	NA	NA
T > G	SNV	synonymous_variant	50329014	KCNC3	chr19	ENST00000477616:p.Pro23Pro/c.69A>C	NA	NA	NA	NA
T > C	SNV	missense_variant	14374236	HSPA13	chr21	ENST00000285667:p.Tyr266Cys/c.797A>G	NA	NA	NA	NA
A > G	SNV	missense_variant	30694931	OSBP2	chr22	ENST00000332585:p.Ser8Gly/c.22A>G	NA	NA	NA	NA
C > G	SNV	missense_variant	50194906	TRABD	chr22	ENST00000395829:p.Arg96Gly/c.286C>G	NA	NA	NA	NA
C > A	SNV	missense_variant	13040812	FAM9C	chrX	ENST00000333995:p.Cys92Phe/c.275G>T	NA	NA	NA	NA
C > T	SNV	synonymous_variant	19369062	MAP3K15	chrX	ENST00000338883:p.Glu1186Glu/c.3558G>A	NA	NA	NA	NA
G > C	SNV	missense_variant	47223587	CDK16	chrX	ENST00000276052:p.Gln84His/c.252G>C	NA	NA	NA	NA
G > C	SNV	missense_variant	11650732	FBXO2	chr1	ENST00000354287:p.Ala42Gly/c.125C>G	NA	NA	NA	NA
C > G	SNV	missense_variant	15397361	FHAD1	chr1	ENST00000358897:p.Ser1396Cys/c.4187C>G	NA	NA	NA	NA
C > A	SNV	synonymous_variant	15397362	FHAD1	chr1	ENST00000358897:p.Ser1396Ser/c.4188C>A	NA	NA	NA	NA
C > T	SNV	synonymous_variant	26425332	LIN28A	chr1	ENST00000254231:p.Ser86Ser/c.258C>T	NA	NA	NA	NA
C > G	SNV	missense_variant	64679659	CACHD1	chr1	ENST00000290039:p.Ile1052Met/c.3156C>G	NA	NA	NA	NA
A > G	SNV	synonymous_variant	167859815	ADCY10	chr1	ENST00000367851:p.Leu630Leu/c.1888T>C	NA	NA	NA	NA
G > A	SNV	missense_variant	175118596	TNN	chr1	ENST00000239462:p.Val808Met/c.2422G>A	NA	NA	NA	NA
C > G	SNV	missense_variant	183023793	LAMC1	chr1	ENST00000258341:p.Ala26Gly/c.77C>G	NA	NA	NA	NA
C > G	SNV	missense_variant	183023796	LAMC1	chr1	ENST00000258341:p.Ala27Gly/c.80C>G	NA	NA	NA	NA
C > T	SNV	synonymous_variant	225921609	RP4-559A3.7	chr1	ENST00000432920:p.Gly118Gly/c.354G>A	NA	NA	NA	NA
A > G	SNV	missense_variant	228305162	OBSCN	chr1	ENST00000366707:p.Glu4769Gly/c.14306A>G	NA	NA	NA	NA
C > G	SNV	missense_variant	32250116	NLRC4	chr2	ENST00000360906:p.Ser583Thr/c.1748G>C	NA	NA	NA	NA
G > C	SNV	missense_variant	85600372	TMEM150A	chr2	ENST00000334462:p.Leu81Val/c.241C>G	NA	NA	NA	NA
T > A	SNV	synonymous_variant	86604860	RNF103	chr2	ENST00000237455:p.Gly347Gly/c.1041A>T	NA	NA	NA	NA
T > C	SNV	synonymous_variant	151282922	NMI	chr2	ENST00000243346:p.Gln9Gln/c.27A>G	NA	NA	NA	NA
A > G	SNV	missense_variant	160126413	ITGB6	chr2	ENST00000283249:p.Cys617Arg/c.1849T>C	NA	NA	NA	NA
A > G	SNV	missense_variant	185804826	FSIP2	chr2	ENST00000343098:p.Met5263Val/c.15787A>G	NA	NA	NA	NA
G > A	SNV	splice_acceptor_variant+intron_variant	235034954	SH3BP4	chr2	ENST00000344528:c.-48-1G>A	NA	NA	NA	NA
G > T	SNV	missense_variant	52362439	DNAH1	chr3	ENST00000420323:p.Ala1678Ser/c.5032G>T	NA	NA	NA	NA
C > G	SNV	missense_variant	105541757	ALCAM	chr3	ENST00000306107:p.Thr328Arg/c.983C>G	NA	NA	NA	NA
G > A	SNV	missense_variant	120596526	NDUFB4	chr3	ENST00000184266:p.Arg56His/c.167G>A	NA	NA	NA	NA
T > C	SNV	missense_variant	138162425	DBR1	chr3	ENST00000260803:p.Thr367Ala/c.1099A>G	NA	NA	NA	NA
G > A	SNV	missense_variant	10490603	CLNK	chr4	ENST00000226951:p.Ser384Leu/c.1151C>T	NA	NA	NA	NA
C > A	SNV	missense_variant	163520019	TMA16	chr4	ENST00000513134:p.Leu93Met/c.277C>A	NA	NA	NA	NA
C > G	SNV	missense_variant	173371358	SAP30	chr4	ENST00000296504:p.Ala59Gly/c.176C>G	NA	NA	NA	NA
T > C	SNV	missense_variant	186603673	FAT1	chr4	ENST00000614102:p.Asp3620Gly/c.10859A>G	NA	NA	NA	NA
G > T	SNV	synonymous_variant	128883311	LAMA2	chr6	ENST00000421865:p.Ala22Ala/c.66G>T	NA	NA	NA	NA
C > A	SNV	missense_variant	157190188	ARID1B	chr6	ENST00000636930:p.Asp1320Glu/c.3960C>A	NA	NA	NA	NA
G > C	SNV	missense_variant	1473652	INTS1	chr7	ENST00000404767:p.Asn1957Lys/c.5871C>G	NA	NA	NA	NA
C > A	SNV	synonymous_variant	47435300	TNS3	chr7	ENST00000311160:p.Val102Val/c.306G>T	NA	NA	NA	NA
C > T	SNV	missense_variant	48273727	ABCA13	chr7	ENST00000435803:p.Thr1354Ile/c.4061C>T	NA	NA	NA	NA
G > A	SNV	synonymous_variant	51028402	COBL	chr7	ENST00000395542:p.Gly955Gly/c.2865C>T	NA	NA	NA	NA
G > T	SNV	synonymous_variant	124032071	TMEM229A	chr7	ENST00000455783:p.Pro311Pro/c.933C>A	NA	NA	NA	NA
C > T	SNV	synonymous_variant	128838031	FLNC	chr7	ENST00000325888:p.Val338Val/c.1014C>T	NA	NA	NA	NA
G > A	SNV	missense_variant	134950408	CALD1	chr7	ENST00000361675:p.Arg610Lys/c.1829G>A	NA	NA	NA	NA
C > T	SNV	missense_variant	6741701	AGPAT5	chr8	ENST00000285518:p.Pro179Leu/c.536C>T	NA	NA	NA	NA
G > A	SNV	synonymous_variant	47831838	PRKDC	chr8	ENST00000314191:p.Gly2747Gly/c.8241C>T	NA	NA	NA	NA
C > T	SNV	synonymous_variant	124547218	NDUFB9	chr8	ENST00000518008:p.Gly171Gly/c.513C>T	NA	NA	NA	NA
A > G	SNV	synonymous_variant	71730200	TMEM2	chr9	ENST00000377044:p.Asp609Asp/c.1827T>C	NA	NA	NA	NA
T > C	SNV	missense_variant	98454163	GABBR2	chr9	ENST00000259455:p.Ser352Gly/c.1054A>G	NA	NA	NA	NA
C > T	SNV	missense_variant	101476444	TMEM246	chr9	ENST00000374848:p.Glu217Lys/c.649G>A	NA	NA	NA	NA
G > A	SNV	missense_variant	113349661	BSPRY	chr9	ENST00000374183:p.Ala28Thr/c.82G>A	NA	NA	NA	NA
C > G	SNV	missense_variant	137031222	FUT7	chr9	ENST00000314412:p.Ala173Pro/c.517G>C	NA	NA	NA	NA
G > A	SNV	missense_variant	131163141	TCERG1L	chr10	ENST00000368642:p.Pro339Ser/c.1015C>T	NA	NA	NA	NA
C > T	SNV	synonymous_variant	394314	PKP3	chr11	ENST00000331563:p.Leu8Leu/c.22C>T	NA	NA	NA	NA
C > T	SNV	synonymous_variant	1934385	TNNT3	chr11	ENST00000397301:p.Asp151Asp/c.453C>T	NA	NA	NA	NA
G > A	SNV	missense_variant	56491087	OR5M8	chr11	ENST00000327216:p.Ala95Val/c.284C>T	NA	NA	NA	NA
T > A	SNV	missense_variant	65584317	EHBP1L1	chr11	ENST00000309295:p.Val1057Asp/c.3170T>A	NA	NA	NA	NA
C > G	SNV	missense_variant	118436697	KMT2A	chr11	ENST00000534358:p.Ala62Gly/c.185C>G	NA	NA	NA	NA
A > C	SNV	missense_variant	12330299	MANSC1	chr12	ENST00000535902:p.Ser342Ala/c.1024T>G	NA	NA	NA	NA
C > T	SNV	missense_variant	12908946	GPRC5A	chr12	ENST00000014914:p.Leu233Phe/c.697C>T	NA	NA	NA	NA
C > T	SNV	missense_variant	92802610	EEA1	chr12	ENST00000322349:p.Glu822Lys/c.2464G>A	NA	NA	NA	NA
C > T	SNV	synonymous_variant	19173911	TUBA3C	chr13	ENST00000400113:p.Val435Val/c.1305G>A	NA	NA	NA	NA
C > G	SNV	missense_variant	36819473	RFXAP	chr13	ENST00000255476:p.Ala39Gly/c.116C>G	NA	NA	NA	NA
G > C	SNV	missense_variant	29927457	PRKD1	chr14	ENST00000415220:p.Ala19Gly/c.56C>G	NA	NA	NA	NA
T > A	SNV	missense_variant	35123809	KIAA0391	chr14	ENST00000534898:p.His188Gln/c.564T>A	NA	NA	NA	NA
A > G	SNV	synonymous_variant	35535119	INSM2	chr14	ENST00000307169:p.Val289Val/c.867A>G	NA	NA	NA	NA
C > A	SNV	missense_variant	67301458	MPP5	chr14	ENST00000261681:p.His216Asn/c.646C>A	NA	NA	NA	NA
G > A	SNV	missense_variant	90578281	TTC7B	chr14	ENST00000328459:p.Pro712Leu/c.2135C>T	NA	NA	NA	NA
G > A	SNV	synonymous_variant	41453029	RTF1	chr15	ENST00000389629:p.Glu146Glu/c.438G>A	NA	NA	NA	NA
T > A	SNV	missense_variant	45253513	SLC28A2	chr15	ENST00000347644:p.Tyr55Asn/c.163T>A	NA	NA	NA	NA
G > C	SNV	synonymous_variant	77133302	PEAK1	chr15	ENST00000312493:p.Pro1260Pro/c.3780C>G	NA	NA	NA	NA
G > C	SNV	missense_variant	1772876	MRPS34	chr16	ENST00000177742:p.Arg82Gly/c.244C>G	NA	NA	NA	NA
G > A	SNV	missense_variant	1940962	MSRB1	chr16	ENST00000399753:p.Pro167Ser/c.499C>T	NA	NA	NA	NA
C > T	SNV	synonymous_variant	2180686	CASKIN1	chr16	ENST00000343516:p.Glu894Glu/c.2682G>A	NA	NA	NA	NA
G > C	SNV	missense_variant	2972962	PKMYT1	chr16	ENST00000262300:p.Asp497Glu/c.1491C>G	NA	NA	NA	NA
A > G	SNV	synonymous_variant	9891076	GRIN2A	chr16	ENST00000330684:p.Asp344Asp/c.1032T>C	NA	NA	NA	NA
G > C	SNV	synonymous_variant	29979264	TAOK2	chr16	ENST00000308893:p.Ala173Ala/c.519G>C	NA	NA	NA	NA
G > C	SNV	splice_acceptor_variant+intron_variant	30499206	ITGAL	chr16	ENST00000433423:c.154-1G>C	NA	NA	NA	NA
G > A	SNV	synonymous_variant	67544787	AC027682.1	chr16	ENST00000422602:p.Glu962Glu/c.2886G>A	NA	NA	NA	NA
C > A	SNV	stop_gained	71967288	PKD1L3	chr16	ENST00000620267:p.Gly772*/c.2314G>T	NA	NA	NA	NA
G > A	SNV	missense_variant	75229785	BCAR1	chr16	ENST00000418647:p.Ala826Val/c.2477C>T	NA	NA	COSM1709399(1)	NA
C > T	SNV	missense_variant	89828557	SPIRE2	chr16	ENST00000378247:p.Arg3Trp/c.7C>T	NA	NA	NA	NA
C > A	SNV	missense_variant	5148598	USP6	chr17	ENST00000250066:p.Thr825Asn/c.2474C>A	NA	NA	NA	NA
G > A	SNV	missense_variant	7497425	POLR2A	chr17	ENST00000617998:p.Gly297Ser/c.889G>A	NA	NA	NA	NA
C > G	SNV	missense_variant	63530177	KCNH6	chr17	ENST00000583023:p.Leu132Val/c.394C>G	NA	NA	NA	NA
A > T	SNV	missense_variant	9254820	ANKRD12	chr18	ENST00000262126:p.Glu518Val/c.1553A>T	NA	NA	NA	NA
C > A	SNV	synonymous_variant	621361	POLRMT	chr19	ENST00000588649:p.Ala779Ala/c.2337G>T	NA	NA	NA	NA
G > C	SNV	synonymous_variant	7606803	CAMSAP3	chr19	ENST00000446248:p.Leu216Leu/c.648G>C	NA	NA	NA	NA
C > T	SNV	missense_variant	9468319	ZNF560	chr19	ENST00000301480:p.Gly210Arg/c.628G>A	NA	NA	NA	NA
T > C	SNV	missense_variant	10113881	PPAN-P2RY11	chr19	ENST00000393796:p.Tyr510His/c.1528T>C	NA	NA	NA	NA
A > G	SNV	missense_variant	10446268	PDE4A	chr19	ENST00000380702:p.Asp124Gly/c.371A>G	NA	NA	NA	NA
A > C	SNV	missense_variant	21117082	ZNF714	chr19	ENST00000456283:p.Thr140Pro/c.418A>C	NA	NA	NA	NA
A > G	SNV	missense_variant	22976364	ZNF728	chr19	ENST00000594710:p.Ser325Pro/c.973T>C	NA	NA	NA	NA
C > G	SNV	missense_variant	57808662	ZNF552	chr19	ENST00000391701:p.Cys201Ser/c.602G>C	NA	NA	NA	NA
G > C	SNV	missense_variant+splice_region_variant	19138217	DGCR14	chr22	ENST00000252137:p.Pro308Arg/c.923C>G	NA	NA	NA	NA
G > T	SNV	missense_variant	101241764	DRP2	chrX	ENST00000395209:p.Cys219Phe/c.656G>T	NA	NA	NA	NA
T > A	SNV	missense_variant	11213427	MTOR	chr1	ENST00000361445:p.Asn1086Ile/c.3257A>T	NA	NA	NA	NA
C > A	SNV	missense_variant	23433232	ASAP3	chr1	ENST00000336689:p.Ser723Ile/c.2168G>T	NA	NA	NA	NA
G > A	SNV	missense_variant	53197072	CPT2	chr1	ENST00000637252:p.Met43Ile/c.129G>A	NA	NA	NA	NA
C > T	SNV	synonymous_variant	113940863	HIPK1	chr1	ENST00000369558:p.Thr160Thr/c.480C>T	NA	NA	NA	NA
G > A	SNV	splice_donor_variant+intron_variant	151581043	TUFT1	chr1	ENST00000368849:c.1109+1G>A	NA	NA	NA	NA
G > C	SNV	missense_variant	159439799	OR10J1	chr1	ENST00000423932:p.Arg14Thr/c.41G>C	NA	NA	NA	NA
A > C	SNV	missense_variant	160174134	ATP1A4	chr1	ENST00000368081:p.His672Pro/c.2015A>C	NA	NA	NA	NA
T > A	SNV	synonymous_variant	160174680	ATP1A4	chr1	ENST00000368081:p.Ser748Ser/c.2244T>A	NA	NA	NA	NA
G > A	SNV	stop_gained	161210327	NDUFS2	chr1	ENST00000367993:p.Trp268*/c.804G>A	NA	NA	NA	NA
G > A	SNV	stop_gained	205579768	MFSD4A	chr1	ENST00000367147:p.Trp83*/c.248G>A	NA	NA	NA	NA
C > T	SNV	missense_variant	211271531	RCOR3	chr1	ENST00000529572:p.Pro44Leu/c.131C>T	NA	NA	NA	NA
C > G	SNV	missense_variant	230425734	PGBD5	chr1	ENST00000391860:p.Glu65Asp/c.195G>C	NA	NA	NA	NA
A > G	SNV	missense_variant	248061612	OR2L3	chr1	ENST00000359959:p.Lys311Glu/c.931A>G	NA	NA	NA	NA
A > G	SNV	missense_variant+splice_region_variant	21026963	APOB	chr2	ENST00000233242:p.Ile690Thr/c.2069T>C	NA	NA	NA	NA
G > T	SNV	missense_variant	21042467	APOB	chr2	ENST00000233242:p.Thr44Asn/c.131C>A	NA	NA	NA	NA
G > A	SNV	synonymous_variant	32543330	BIRC6	chr2	ENST00000421745:p.Glu4127Glu/c.12381G>A	NA	NA	NA	NA
T > C	SNV	synonymous_variant	112647356	SLC20A1	chr2	ENST00000272542:p.Leu123Leu/c.367T>C	NA	NA	NA	NA
A > G	SNV	synonymous_variant	130730045	GPR148	chr2	ENST00000309926:p.Thr298Thr/c.894A>G	NA	NA	COSM715809(1)	NA
G > C	SNV	missense_variant	174336950	SP9	chr2	ENST00000394967:p.Ala289Pro/c.865G>C	NA	NA	NA	NA
T > C	SNV	missense_variant	219514390	ASIC4	chr2	ENST00000358078:p.Leu16Pro/c.47T>C	NA	NA	NA	NA
C > A	SNV	synonymous_variant	9933164	IL17RC	chr3	ENST00000295981:p.Val649Val/c.1947C>A	NA	NA	NA	NA
A > T	SNV	missense_variant	9949110	PRRT3	chr3	ENST00000295984:p.Ser336Thr/c.1006T>A	NA	NA	NA	NA
A > G	SNV	synonymous_variant	196055232	TFRC	chr3	ENST00000360110:p.Leu583Leu/c.1747T>C	NA	NA	NA	NA
G > T	SNV	missense_variant	4863058	MSX1	chr4	ENST00000382723:p.Gly276Val/c.827G>T	NA	NA	NA	NA
T > C	SNV	missense_variant	83462579	FAM175A	chr4	ENST00000321945:p.Thr374Ala/c.1120A>G	NA	NA	NA	NA
G > C	SNV	missense_variant	119030487	SYNPO2	chr4	ENST00000307142:p.Ser571Thr/c.1712G>C	NA	NA	NA	NA
C > T	SNV	missense_variant	125407112	FAT4	chr4	ENST00000394329:p.Ser1847Phe/c.5540C>T	NA	NA	NA	NA
G > T	SNV	synonymous_variant	150868276	LRBA	chr4	ENST00000357115:p.Arg827Arg/c.2479C>A	NA	NA	NA	NA
G > A	SNV	missense_variant	23524362	PRDM9	chr5	ENST00000296682:p.Glu327Lys/c.979G>A	NA	NA	NA	NA
A > T	SNV	missense_variant	32088459	PDZD2	chr5	ENST00000438447:p.Met1671Leu/c.5011A>T	NA	NA	NA	NA
C > A	SNV	missense_variant	73174130	TMEM174	chr5	ENST00000296776:p.Pro233Thr/c.697C>A	NA	NA	COSM402611(1)	NA
A > C	SNV	missense_variant	94630520	SLF1	chr5	ENST00000265140:p.Lys70Gln/c.208A>C	NA	NA	NA	NA
T > A	SNV	missense_variant	112893005	ZRSR1	chr5	ENST00000391338:p.Ser456Thr/c.1366T>A	NA	NA	NA	NA
C > T	SNV	missense_variant	112893006	ZRSR1	chr5	ENST00000391338:p.Ser456Phe/c.1367C>T	NA	NA	NA	NA
T > C	SNV	missense_variant	113488381	MCC	chr5	ENST00000408903:p.Ser12Gly/c.34A>G	NA	NA	NA	NA
A > C	SNV	missense_variant	126819096	LMNB1	chr5	ENST00000261366:p.Met372Leu/c.1114A>C	NA	NA	NA	NA
C > T	SNV	missense_variant	156951680	TIMD4	chr5	ENST00000274532:p.Val171Ile/c.511G>A	NA	NA	NA	NA
G > A	SNV	missense_variant	85549775	SNX14	chr6	ENST00000314673:p.Leu247Phe/c.739C>T	NA	NA	NA	NA
A > G	SNV	synonymous_variant	43645257	COA1	chr7	ENST00000395879:p.Asp86Asp/c.258T>C	NA	NA	NA	NA
G > T	SNV	missense_variant	114689822	FOXP2	chr7	ENST00000408937:p.Asp707Tyr/c.2119G>T	NA	NA	NA	NA
G > C	SNV	missense_variant	136941153	FBXW5	chr9	ENST00000325285:p.His492Gln/c.1476C>G	NA	NA	NA	NA
C > T	SNV	missense_variant	47350010	RBP3	chr10	ENST00000584701:p.Thr509Ile/c.1526C>T	NA	NA	NA	NA
C > G	SNV	missense_variant	96586799	TM9SF3	chr10	ENST00000371142:p.Ala13Pro/c.37G>C	NA	NA	NA	NA
T > C	SNV	missense_variant	123762039	CPXM2	chr10	ENST00000241305:p.Gln537Arg/c.1610A>G	NA	NA	NA	NA
C > T	SNV	missense_variant	19892438	NAV2	chr11	ENST00000527559:p.Pro282Ser/c.844C>T	NA	NA	NA	NA
C > T	SNV	missense_variant	59153329	FAM111A	chr11	ENST00000531147:p.Ala554Val/c.1661C>T	NA	NA	NA	NA
A > C	SNV	missense_variant	112043493	DLAT	chr11	ENST00000280346:p.Lys386Thr/c.1157A>C	NA	NA	NA	NA
C > T	SNV	synonymous_variant	107581212	BTBD11	chr12	ENST00000280758:p.Gly517Gly/c.1551C>T	NA	NA	NA	NA
C > G	SNV	missense_variant	121823344	SETD1B	chr12	ENST00000619791:p.Gln1589Glu/c.4765C>G	NA	NA	NA	NA
G > C	SNV	missense_variant	99982469	ZIC2	chr13	ENST00000376335:p.Gln135His/c.405G>C	NA	NA	NA	NA
C > G	SNV	synonymous_variant	57391035	NAA30	chr14	ENST00000556492:p.Arg26Arg/c.78C>G	NA	NA	NA	NA
A > C	SNV	missense_variant	59997829	LRRC9	chr14	ENST00000445360:p.Gln795His/c.2385A>C	NA	NA	NA	NA
A > G	SNV	missense_variant	61996045	SYT16	chr14	ENST00000568344:p.Asp9Gly/c.26A>G	NA	NA	NA	NA
A > G	SNV	missense_variant	67181469	GPHN	chr14	ENST00000556240:p.Ile27Val/c.79A>G	NA	NA	NA	NA
G > C	SNV	missense_variant	68789856	ZFP36L1	chr14	ENST00000439696:p.Leu232Val/c.694C>G	NA	NA	NA	NA
G > A	SNV	missense_variant	88658346	EML5	chr14	ENST00000554922:p.His1240Tyr/c.3718C>T	NA	NA	NA	NA
A > G	SNV	missense_variant	92323846	SLC24A4	chr14	ENST00000532405:p.Thr6Ala/c.16A>G	NA	NA	NA	NA
G > A	SNV	stop_gained	92482812	SLC24A4	chr14	ENST00000532405:p.Trp463*/c.1388G>A	NA	NA	NA	NA
A > T	SNV	synonymous_variant	102465208	TECPR2	chr14	ENST00000359520:p.Gly1236Gly/c.3708A>T	NA	NA	NA	NA
A > C	SNV	missense_variant	44338250	CASC4	chr15	ENST00000299957:p.Arg245Ser/c.735A>C	NA	NA	NA	NA
G > A	SNV	synonymous_variant	68369269	ITGA11	chr15	ENST00000423218:p.Ala60Ala/c.180C>T	NA	NA	NA	NA
A > C	SNV	missense_variant	90638812	CRTC3	chr15	ENST00000268184:p.Gln515His/c.1545A>C	NA	NA	NA	NA
T > C	SNV	missense_variant	3850626	CREBBP	chr16	ENST00000262367:p.Lys157Glu/c.469A>G	NA	NA	NA	NA
C > T	SNV	missense_variant	24555634	RBBP6	chr16	ENST00000319715:p.Ala123Val/c.368C>T	NA	NA	NA	NA
T > A	SNV	missense_variant	31915748	ZNF267	chr16	ENST00000300870:p.Val500Asp/c.1499T>A	NA	NA	NA	NA
T > C	SNV	missense_variant	14345552	HS3ST3B1	chr17	ENST00000360954:p.Ile360Thr/c.1079T>C	NA	NA	NA	NA
C > G	SNV	missense_variant	35186389	UNC45B	chr17	ENST00000268876:p.Leu876Val/c.2626C>G	NA	NA	NA	NA
T > C	SNV	missense_variant	60252433	USP32	chr17	ENST00000300896:p.Ile362Val/c.1084A>G	NA	NA	NA	NA
T > C	SNV	missense_variant	64858808	LRRC37A3	chr17	ENST00000319651:p.Ile1594Val/c.4780A>G	NA	NA	NA	NA
C > A	SNV	missense_variant	75824404	UNK	chr17	ENST00000589666:p.Thr807Asn/c.2420C>A	NA	NA	NA	NA
T > G	SNV	missense_variant	31475827	DSG3	chr18	ENST00000257189:p.Leu856Arg/c.2567T>G	NA	NA	NA	NA
C > T	SNV	synonymous_variant	65843961	CDH7	chr18	ENST00000323011:p.Phe377Phe/c.1131C>T	NA	NA	NA	NA
A > C	SNV	missense_variant	74291767	CYB5A	chr18	ENST00000340533:p.Leu37Val/c.109T>G	NA	NA	NA	NA
G > C	SNV	missense_variant	10836181	TMED1	chr19	ENST00000214869:p.Ala4Gly/c.11C>G	NA	NA	NA	NA
C > G	SNV	missense_variant	14090363	SAMD1	chr19	ENST00000533683:p.Ala20Pro/c.58G>C	NA	NA	NA	NA
C > A	SNV	synonymous_variant	14473814	PTGER1	chr19	ENST00000292513:p.Ala169Ala/c.507G>T	NA	NA	NA	NA
C > A	SNV	missense_variant	15893756	CYP4F2	chr19	ENST00000011989:p.Lys108Asn/c.324G>T	NA	NA	NA	NA
C > T	SNV	synonymous_variant	19934597	ZNF93	chr19	ENST00000343769:p.Leu548Leu/c.1642C>T	NA	NA	NA	NA
G > C	SNV	missense_variant	48443216	GRIN2D	chr19	ENST00000263269:p.Arg1097Pro/c.3290G>C	NA	NA	NA	NA
A > T	SNV	missense_variant	57604307	ZNF530	chr19	ENST00000332854:p.Ile21Phe/c.61A>T	NA	NA	NA	NA
C > A	SNV	missense_variant	1127459	PSMF1	chr20	ENST00000333082:p.Leu106Met/c.316C>A	NA	NA	NA	NA
G > T	SNV	missense_variant	5863165	C20orf196	chr20	ENST00000303142:p.Gly107Val/c.320G>T	NA	NA	NA	NA
T > C	SNV	missense_variant	13816480	NDUFAF5	chr20	ENST00000378106:p.Cys266Arg/c.796T>C	NA	NA	NA	NA
C > T	SNV	synonymous_variant	42434863	UBASH3A	chr21	ENST00000319294:p.Pro434Pro/c.1302C>T	NA	NA	NA	NA
T > C	SNV	missense_variant	29801027	ASCC2	chr22	ENST00000307790:p.Asp551Gly/c.1652A>G	NA	NA	NA	NA
G > A	SNV	splice_acceptor_variant+intron_variant	44119037	PARVB	chr22	ENST00000406477:c.373-1G>A	NA	NA	NA	NA
C > G	SNV	splice_acceptor_variant+intron_variant	18647654	RS1	chrX	ENST00000476595:n.473-1G>C	NA	NA	NA	NA
C > G	SNV	missense_variant	999088	HES4	chr1	ENST00000428771:p.Gly239Arg/c.715G>C	NA	NA	NA	NA
C > T	SNV	synonymous_variant	39575769	PABPC4	chr1	ENST00000372858:p.Gln61Gln/c.183G>A	NA	NA	NA	NA
C > T	SNV	missense_variant	153112612	SPRR2F	chr1	ENST00000468739:p.Cys41Tyr/c.122G>A	NA	NA	NA	NA
T > C	SNV	synonymous_variant	157803894	FCRL1	chr1	ENST00000368176:p.Thr90Thr/c.270A>G	NA	NA	NA	NA
T > C	SNV	missense_variant	227026147	CDC42BPA	chr1	ENST00000334218:p.Asn1458Asp/c.4372A>G	NA	NA	NA	NA
C > G	SNV	missense_variant	232986297	PCNX2	chr1	ENST00000258229:p.Arg2012Pro/c.6035G>C	NA	NA	NA	NA
A > G	SNV	missense_variant	27102149	CGREF1	chr2	ENST00000404694:p.Met219Thr/c.656T>C	NA	NA	NA	NA
C > A	SNV	missense_variant	32787060	TTC27	chr2	ENST00000317907:p.Leu637Ile/c.1909C>A	NA	NA	NA	NA
A > G	SNV	synonymous_variant	71134764	MPHOSPH10	chr2	ENST00000244230:p.Glu355Glu/c.1065A>G	NA	NA	NA	NA
A > G	SNV	missense_variant	74368769	DCTN1	chr2	ENST00000361874:p.Cys605Arg/c.1813T>C	NA	NA	NA	NA
G > A	SNV	missense_variant	152717318	PRPF40A	chr2	ENST00000545856:p.Pro26Leu/c.77C>T	NA	NA	NA	NA
T > C	SNV	splice_donor_variant+intron_variant	181919448	SSFA2	chr2	ENST00000431877:c.3144+2T>C	NA	NA	NA	NA
C > A	SNV	missense_variant	186834001	ZSWIM2	chr2	ENST00000295131:p.Cys258Phe/c.773G>T	NA	NA	NA	NA
A > G	SNV	missense_variant	200815706	BZW1	chr2	ENST00000452790:p.Asp126Gly/c.377A>G	NA	NA	NA	NA
A > G	SNV	missense_variant	216414975	SMARCAL1	chr2	ENST00000358207:p.Ser91Gly/c.271A>G	NA	NA	NA	NA
G > A	SNV	missense_variant	219558093	OBSL1	chr2	ENST00000404537:p.Leu1174Phe/c.3520C>T	NA	NA	NA	NA
A > C	SNV	missense_variant	32818385	TRIM71	chr3	ENST00000383763:p.Glu102Ala/c.305A>C	NA	NA	NA	NA
A > G	SNV	missense_variant	52352649	DNAH1	chr3	ENST00000420323:p.Gln990Arg/c.2969A>G	NA	NA	NA	NA
T > A	SNV	missense_variant	58208303	DNASE1L3	chr3	ENST00000394549:p.Ile49Phe/c.145A>T	NA	NA	NA	NA
C > A	SNV	missense_variant	58428455	PDHB	chr3	ENST00000474765:p.Val300Phe/c.898G>T	NA	NA	NA	NA
A > T	SNV	missense_variant+splice_region_variant	99537669	C4orf17	chr4	ENST00000326581:p.Ile183Phe/c.547A>T	NA	NA	NA	NA
G > C	SNV	missense_variant	16616793	FAM134B	chr5	ENST00000306320:p.Ala60Gly/c.179C>G	NA	NA	NA	NA
T > C	SNV	missense_variant	36051972	UGT3A2	chr5	ENST00000282507:p.Glu70Gly/c.209A>G	NA	NA	COSM5501337(1)	NA
A > G	SNV	synonymous_variant	126811889	LMNB1	chr5	ENST00000261366:p.Leu310Leu/c.930A>G	NA	NA	NA	NA
G > A	SNV	missense_variant	141630107	HDAC3	chr5	ENST00000519474:p.Leu53Phe/c.157C>T	NA	NA	NA	NA
A > C	SNV	synonymous_variant	176398003	CLTB	chr5	ENST00000310418:p.Ala93Ala/c.279T>G	NA	NA	NA	NA
C > A	SNV	missense_variant	41786704	PRICKLE4	chr6	ENST00000394259:p.Ala311Glu/c.932C>A	NA	NA	NA	NA
C > A	SNV	missense_variant	43184578	CUL9	chr6	ENST00000252050:p.Gln90Lys/c.268C>A	NA	NA	NA	NA
A > G	SNV	missense_variant	43184579	CUL9	chr6	ENST00000252050:p.Gln90Arg/c.269A>G	NA	NA	NA	NA
A > G	SNV	synonymous_variant	44424427	CDC5L	chr6	ENST00000371477:p.Glu471Glu/c.1413A>G	NA	NA	NA	NA
G > C	SNV	missense_variant	99613548	PRDM13	chr6	ENST00000369215:p.Ala305Pro/c.913G>C	NA	NA	NA	NA
G > A	SNV	missense_variant	160577143	LPA	chr6	ENST00000316300:p.Pro1542Ser/c.4624C>T	NA	NA	NA	NA
T > G	SNV	missense_variant	161360192	PARK2	chr6	ENST00000366898:p.Asp394Ala/c.1181A>C	NA	NA	NA	NA
G > C	SNV	missense_variant	101038287	MUC17	chr7	ENST00000306151:p.Val2291Leu/c.6871G>C	NA	NA	NA	NA
G > A	SNV	missense_variant	143443910	TAS2R60	chr7	ENST00000332690:p.Ser153Asn/c.458G>A	NA	NA	NA	NA
T > A	SNV	missense_variant	17753875	MTUS1	chr8	ENST00000262102:p.Met645Leu/c.1933A>T	NA	NA	NA	NA
G > A	SNV	synonymous_variant	22578953	PDLIM2	chr8	ENST00000308354:p.Gln58Gln/c.174G>A	NA	NA	NA	NA
C > T	SNV	missense_variant	28339172	PNOC	chr8	ENST00000301908:p.Pro87Ser/c.259C>T	NA	NA	NA	NA
T > A	SNV	missense_variant	86474651	RMDN1	chr8	ENST00000522942:p.Ile106Phe/c.316A>T	NA	NA	NA	NA
G > A	SNV	missense_variant	89925429	OSGIN2	chr8	ENST00000451899:p.Arg516Gln/c.1547G>A	NA	NA	NA	NA
C > G	SNV	synonymous_variant	144333971	SCRT1	chr8	ENST00000569446:p.Pro87Pro/c.261G>C	NA	NA	NA	NA
C > T	SNV	missense_variant	1056746	DMRT2	chr9	ENST00000358146:p.Leu387Phe/c.1159C>T	NA	NA	NA	NA
G > C	SNV	missense_variant	6007720	KIAA2026	chr9	ENST00000399933:p.Ala23Gly/c.68C>G	NA	NA	NA	NA
C > G	SNV	missense_variant	120714283	MEGF9	chr9	ENST00000373930:p.Ala26Pro/c.76G>C	NA	NA	NA	NA
T > C	SNV	missense_variant	133112142	RALGDS	chr9	ENST00000372050:p.Gln65Arg/c.194A>G	NA	NA	NA	NA
C > T	SNV	missense_variant	48789941	WDFY4	chr10	ENST00000325239:p.Ser1341Leu/c.4022C>T	NA	NA	NA	NA
C > A	SNV	missense_variant	80275177	MAT1A	chr10	ENST00000372213:p.Arg264Leu/c.791G>T	NA	NA	NA	NA
A > T	SNV	missense_variant	99813136	ABCC2	chr10	ENST00000370449:p.Thr696Ser/c.2086A>T	NA	NA	NA	NA
C > G	SNV	missense_variant	132404840	PWWP2B	chr10	ENST00000305233:p.Leu114Val/c.340C>G	NA	NA	NA	NA
C > T	SNV	missense_variant	5709125	TRIM22	chr11	ENST00000379965:p.Thr325Ile/c.974C>T	NA	NA	NA	NA
A > T	SNV	missense_variant	7042756	NLRP14	chr11	ENST00000299481:p.Ile244Phe/c.730A>T	NA	NA	NA	NA
C > T	SNV	missense_variant	65351697	DPF2	chr11	ENST00000252268:p.His386Tyr/c.1156C>T	NA	NA	NA	NA
A > G	SNV	missense_variant	66471319	PELI3	chr11	ENST00000320740:p.Asn101Ser/c.302A>G	NA	NA	NA	NA
G > C	SNV	missense_variant	102721496	MMP8	chr11	ENST00000236826:p.Pro176Arg/c.527C>G	NA	NA	NA	NA
C > A	SNV	missense_variant	121545331	SORL1	chr11	ENST00000260197:p.Phe651Leu/c.1953C>A	NA	NA	NA	NA
C > G	SNV	missense_variant	24836536	BCAT1	chr12	ENST00000539282:p.Cys305Ser/c.914G>C	NA	NA	NA	NA
C > G	SNV	missense_variant	104215837	TXNRD1	chr12	ENST00000525566:p.Ala12Gly/c.35C>G	NA	NA	NA	NA
T > C	SNV	synonymous_variant	25097887	PABPC3	chr13	ENST00000281589:p.Pro563Pro/c.1689T>C	NA	NA	NA	NA
T > C	SNV	missense_variant	26046575	SHISA2	chr13	ENST00000319420:p.Ile276Val/c.826A>G	NA	NA	NA	NA
C > G	SNV	synonymous_variant	32428011	N4BP2L1	chr13	ENST00000380133:p.Arg24Arg/c.72G>C	NA	NA	NA	NA
A > G	SNV	missense_variant	48707685	CYSLTR2	chr13	ENST00000614739:p.Thr290Ala/c.868A>G	NA	NA	NA	NA
C > T	SNV	synonymous_variant	59484185	L3HYPDH	chr14	ENST00000247194:p.Gly44Gly/c.132G>A	NA	NA	NA	NA
C > G	SNV	missense_variant	77707847	ALKBH1	chr14	ENST00000216489:p.Arg53Pro/c.158G>C	NA	NA	NA	NA
A > G	SNV	missense_variant	102964550	CDC42BPB	chr14	ENST00000361246:p.Val893Ala/c.2678T>C	NA	NA	NA	NA
G > A	SNV	synonymous_variant	43400071	TUBGCP4	chr15	ENST00000260383:p.Leu483Leu/c.1449G>A	NA	NA	NA	NA
C > T	SNV	missense_variant	70096203	TLE3	chr15	ENST00000559929:p.Arg28Lys/c.83G>A	NA	NA	NA	NA
T > C	SNV	missense_variant	89750796	MESP1	chr15	ENST00000300057:p.Ser146Gly/c.436A>G	NA	NA	NA	NA
G > T	SNV	missense_variant	633488	WFIKKN1	chr16	ENST00000319070:p.Val360Leu/c.1078G>T	NA	NA	NA	NA
G > T	SNV	missense_variant	19871922	GPRC5B	chr16	ENST00000535671:p.Phe308Leu/c.924C>A	NA	NA	NA	NA
C > G	SNV	missense_variant	84462052	ATP2C2	chr16	ENST00000416219:p.Ser911Cys/c.2732C>G	NA	NA	NA	NA
G > A	SNV	missense_variant	89194874	CDH15	chr16	ENST00000289746:p.Ala722Thr/c.2164G>A	NA	NA	NA	NA
C > A	SNV	missense_variant+splice_region_variant	31886059	UTP6	chr17	ENST00000261708:p.Glu208Asp/c.624G>T	NA	NA	NA	NA
T > C	SNV	missense_variant	41503343	KRT13	chr17	ENST00000246635:p.Met227Val/c.679A>G	NA	NA	NA	NA
T > C	SNV	missense_variant	41524222	KRT19	chr17	ENST00000361566:p.Gln290Arg/c.869A>G	NA	NA	NA	NA
G > A	SNV	missense_variant	42685280	CNTNAP1	chr17	ENST00000264638:p.Ser192Asn/c.575G>A	NA	NA	NA	NA
G > C	SNV	missense_variant	45150240	HEXIM1	chr17	ENST00000332499:p.Glu350Asp/c.1050G>C	NA	NA	NA	NA
G > A	SNV	splice_donor_variant+intron_variant	48592365	HOXB-AS3	chr17	ENST00000429755:n.73+1G>A	NA	NA	NA	NA
C > T	SNV	synonymous_variant	50090273	ITGA3	chr17	ENST00000506827:p.Cys206Cys/c.618C>T	NA	NA	NA	NA
A > G	SNV	missense_variant	56482465	ANKFN1	chr17	ENST00000566473:p.Asn737Ser/c.2210A>G	NA	NA	NA	NA
G > A	SNV	synonymous_variant	58310857	TSPOAP1	chr17	ENST00000343736:p.Asp1146Asp/c.3438C>T	NA	NA	NA	NA
G > A	SNV	missense_variant	58756301	PPM1E	chr17	ENST00000308249:p.Ala102Thr/c.304G>A	NA	NA	NA	NA
T > G	SNV	missense_variant	75502358	CASKIN2	chr17	ENST00000321617:p.Thr906Pro/c.2716A>C	NA	NA	NA	NA
C > G	SNV	missense_variant	75730430	ITGB4	chr17	ENST00000200181:p.Leu310Val/c.928C>G	NA	NA	NA	NA
G > C	SNV	missense_variant	80110031	GAA	chr17	ENST00000302262:p.Glu471Asp/c.1413G>C	NA	NA	NA	NA
C > T	SNV	missense_variant	7895650	LRRC8E	chr19	ENST00000306708:p.Ala16Val/c.47C>T	NA	NA	NA	NA
A > G	SNV	missense_variant	11380968	EPOR	chr19	ENST00000222139:p.Leu248Pro/c.743T>C	NA	NA	NA	NA
G > C	SNV	synonymous_variant	11421824	CCDC151	chr19	ENST00000356392:p.Gly481Gly/c.1443C>G	NA	NA	NA	NA
C > T	SNV	splice_donor_variant+intron_variant	11577056	ACP5	chr19	ENST00000218758:c.261+1G>A	NA	NA	NA	NA
G > C	SNV	missense_variant	12140264	ZNF625-ZNF20	chr19	ENST00000430024:p.Leu110Val/c.328C>G	NA	NA	NA	NA
C > G	SNV	synonymous_variant	41252850	AXL	chr19	ENST00000301178:p.Val603Val/c.1809C>G	NA	NA	NA	NA
G > C	SNV	synonymous_variant	48442653	GRIN2D	chr19	ENST00000263269:p.Pro909Pro/c.2727G>C	NA	NA	NA	NA
G > A	SNV	synonymous_variant	48596873	SULT2B1	chr19	ENST00000201586:p.Leu260Leu/c.780G>A	NA	NA	NA	NA
T > C	SNV	synonymous_variant	52705924	ZNF611	chr19	ENST00000319783:p.Lys377Lys/c.1131A>G	NA	NA	NA	NA
C > T	SNV	synonymous_variant	31837108	DEPDC5	chr22	ENST00000400246:p.Asp769Asp/c.2307C>T	NA	NA	NA	NA
G > A	SNV	missense_variant	13319279	ATXN3L	chrX	ENST00000380622:p.Ser219Phe/c.656C>T	NA	NA	NA	NA
A > C	SNV	missense_variant	26195058	MAGEB6	chrX	ENST00000379034:p.Arg404Ser/c.1212A>C	NA	NA	NA	NA
G > C	SNV	missense_variant	999097	HES4	chr1	ENST00000428771:p.Gln236Glu/c.706C>G	NA	NA	NA	NA
A > C	SNV	missense_variant	12356049	VPS13D	chr1	ENST00000620676:p.Lys3277Thr/c.9830A>C	NA	NA	NA	NA
C > T	SNV	synonymous_variant	21258834	ECE1	chr1	ENST00000374893:p.Gly207Gly/c.621G>A	NA	NA	NA	NA
T > C	SNV	splice_acceptor_variant+intron_variant	62561705	DOCK7	chr1	ENST00000635253:c.2113-2A>G	NA	NA	NA	NA
T > C	SNV	synonymous_variant	93523395	FNBP1L	chr1	ENST00000604705:p.Tyr82Tyr/c.246T>C	NA	NA	NA	NA
G > T	SNV	missense_variant	99306723	PLPPR4	chr1	ENST00000370185:p.Asp669Tyr/c.2005G>T	NA	NA	NA	NA
T > C	SNV	missense_variant	152311935	FLG	chr1	ENST00000368799:p.His984Arg/c.2951A>G	NA	NA	NA	NA
G > A	SNV	synonymous_variant	152313443	FLG	chr1	ENST00000368799:p.Ala481Ala/c.1443C>T	NA	NA	NA	NA
C > T	SNV	synonymous_variant	154945937	PBXIP1	chr1	ENST00000368463:p.Arg579Arg/c.1737G>A	NA	NA	NA	NA
G > A	SNV	missense_variant	177941991	SEC16B	chr1	ENST00000308284:p.Ser644Phe/c.1931C>T	NA	NA	NA	NA
A > G	SNV	synonymous_variant	43697208	PLEKHH2	chr2	ENST00000282406:p.Leu180Leu/c.540A>G	NA	NA	NA	NA
G > C	SNV	missense_variant	73293252	EGR4	chr2	ENST00000545030:p.Cys125Trp/c.375C>G	NA	NA	NA	NA
G > C	SNV	missense_variant	101387429	CREG2	chr2	ENST00000324768:p.Ala10Gly/c.29C>G	NA	NA	NA	NA
C > G	SNV	synonymous_variant	104856245	POU3F3	chr2	ENST00000361360:p.Gly245Gly/c.735C>G	NA	NA	NA	NA
T > C	SNV	missense_variant	233841197	HJURP	chr2	ENST00000411486:p.Asn528Ser/c.1583A>G	NA	NA	NA	NA
T > C	SNV	synonymous_variant	237763516	LRRFIP1	chr2	ENST00000392000:p.Asp601Asp/c.1803T>C	NA	NA	NA	NA
G > C	SNV	missense_variant	240931061	CROCC2	chr2	ENST00000443866:p.Asp294His/c.880G>C	NA	NA	NA	NA
C > G	SNV	missense_variant	14507696	GRIP2	chr3	ENST00000619221:p.Gly792Arg/c.2374G>C	NA	NA	NA	NA
C > T	SNV	missense_variant	33152941	SUSD5	chr3	ENST00000309558:p.Gly564Glu/c.1691G>A	NA	NA	NA	NA
G > A	SNV	synonymous_variant	48640555	CELSR3	chr3	ENST00000164024:p.Ile3010Ile/c.9030C>T	NA	NA	NA	NA
G > C	SNV	missense_variant+splice_region_variant	52529332	NT5DC2	chr3	ENST00000422318:p.Leu79Val/c.235C>G	NA	NA	NA	NA
C > T	SNV	synonymous_variant	56662396	FAM208A	chr3	ENST00000355628:p.Leu383Leu/c.1149G>A	NA	NA	NA	NA
T > G	SNV	missense_variant	113407033	AC026348.1	chr3	ENST00000393845:p.Glu300Ala/c.899A>C	NA	NA	NA	NA
C > T	SNV	missense_variant+splice_region_variant	123649162	MYLK	chr3	ENST00000475616:p.Asp1441Asn/c.4321G>A	NA	NA	NA	NA
C > G	SNV	missense_variant	141487097	RASA2	chr3	ENST00000452898:p.Ala5Gly/c.14C>G	NA	NA	NA	NA
C > T	SNV	missense_variant	141487400	AC010184.1	chr3	ENST00000629935:p.Ala9Thr/c.25G>A	NA	NA	NA	NA
G > C	SNV	missense_variant	152445522	MBNL1	chr3	ENST00000282488:p.Ala264Pro/c.790G>C	NA	NA	NA	NA
G > A	SNV	synonymous_variant	1004045	IDUA	chr4	ENST00000247933:p.Gln587Gln/c.1761G>A	NA	NA	NA	NA
T > C	SNV	missense_variant	70793837	RUFY3	chr4	ENST00000381006:p.Phe464Leu/c.1390T>C	NA	NA	NA	NA
A > G	SNV	missense_variant	80438657	ZFYVE16	chr5	ENST00000338008:p.Arg658Gly/c.1972A>G	NA	NA	NA	NA
G > T	SNV	missense_variant	103186431	PPIP5K2	chr5	ENST00000613674:p.Cys1109Phe/c.3326G>T	NA	NA	NA	NA
A > G	SNV	missense_variant	119189833	DMXL1	chr5	ENST00000539542:p.Lys2421Glu/c.7261A>G	NA	NA	NA	NA
A > G	SNV	missense_variant	157755208	LSM11	chr5	ENST00000286307:p.Ile343Val/c.1027A>G	NA	NA	NA	NA
G > A	SNV	missense_variant	4043834	PRPF4B	chr6	ENST00000337659:p.Asp558Asn/c.1672G>A	NA	NA	NA	NA
C > G	SNV	missense_variant	44002789	C6orf223	chr6	ENST00000336600:p.Ala131Gly/c.392C>G	NA	NA	NA	NA
C > T	SNV	missense_variant	153002540	MTRF1L	chr6	ENST00000367233:p.Arg49His/c.146G>A	NA	NA	NA	NA
G > C	SNV	missense_variant	726815	DNAAF5	chr7	ENST00000297440:p.Ser32Thr/c.95G>C	NA	NA	NA	NA
G > T	SNV	missense_variant	95252084	PPP1R9A	chr7	ENST00000433360:p.Glu873Asp/c.2619G>T	NA	NA	NA	NA
C > G	SNV	missense_variant	100127622	MBLAC1	chr7	ENST00000398075:p.Ala76Gly/c.227C>G	NA	NA	NA	NA
G > C	SNV	missense_variant	140176864	KDM7A	chr7	ENST00000397560:p.Ala25Gly/c.74C>G	NA	NA	NA	NA
T > G	SNV	missense_variant	19849224	INTS10	chr8	ENST00000523772:p.Ile116Arg/c.347T>G	NA	NA	NA	NA
C > G	SNV	missense_variant	120714271	MEGF9	chr9	ENST00000373930:p.Ala30Pro/c.88G>C	NA	NA	NA	NA
C > G	SNV	missense_variant	120714274	MEGF9	chr9	ENST00000373930:p.Ala29Pro/c.85G>C	NA	NA	NA	NA
C > G	SNV	missense_variant	120714277	MEGF9	chr9	ENST00000373930:p.Ala28Pro/c.82G>C	NA	NA	NA	NA
C > G	SNV	missense_variant	120714280	MEGF9	chr9	ENST00000373930:p.Ala27Pro/c.79G>C	NA	NA	NA	NA
C > G	SNV	missense_variant	120714286	MEGF9	chr9	ENST00000373930:p.Ala25Pro/c.73G>C	NA	NA	NA	NA
G > T	SNV	missense_variant	130375907	HMCN2	chr9	ENST00000624552:p.Gln2611His/c.7833G>T	NA	NA	NA	NA
G > A	SNV	synonymous_variant	131464963	PRRC2B	chr9	ENST00000357304:p.Lys535Lys/c.1605G>A	NA	NA	NA	NA
G > A	SNV	synonymous_variant	1363598	ADARB2	chr10	ENST00000381312:p.Gly169Gly/c.507C>T	NA	NA	NA	NA
G > A	SNV	missense_variant	30028115	KIAA1462	chr10	ENST00000375377:p.Ser678Phe/c.2033C>T	NA	NA	NA	NA
C > T	SNV	missense_variant	53809282	PCDH15	chr10	ENST00000613657:p.Glu1595Lys/c.4783G>A	NA	NA	NA	NA
G > C	SNV	missense_variant	60072935	ANK3	chr10	ENST00000280772:p.Ala2649Gly/c.7946C>G	NA	NA	NA	NA
G > T	SNV	missense_variant	96513681	TLL2	chr10	ENST00000357947:p.Pro2His/c.5C>A	NA	NA	NA	NA
C > G	SNV	missense_variant	113697524	CASP7	chr10	ENST00000369321:p.Ser85Arg/c.255C>G	NA	NA	NA	NA
A > C	SNV	missense_variant	12244004	MICAL2	chr11	ENST00000256194:p.Lys892Asn/c.2676A>C	NA	NA	NA	NA
G > A	SNV	missense_variant	43358971	TTC17	chr11	ENST00000039989:p.Gly6Glu/c.17G>A	NA	NA	NA	NA
G > C	SNV	missense_variant	43943279	C11orf96	chr11	ENST00000528572:p.Ala242Pro/c.724G>C	NA	NA	NA	NA
A > G	SNV	missense_variant	72240033	PHOX2A	chr11	ENST00000298231:p.Ser191Pro/c.571T>C	NA	NA	NA	NA
A > G	SNV	missense_variant	119285507	CBL	chr11	ENST00000264033:p.Met628Val/c.1882A>G	NA	NA	NA	NA
A > T	SNV	synonymous_variant	49103724	LMBR1L	chr12	ENST00000267102:p.Ile175Ile/c.525T>A	NA	NA	NA	NA
T > C	SNV	missense_variant	112235737	HECTD4	chr12	ENST00000377560:p.Lys1829Arg/c.5486A>G	NA	NA	NA	NA
A > T	SNV	missense_variant	98424586	FARP1	chr13	ENST00000595437:p.Asn614Ile/c.1841A>T	NA	NA	NA	NA
C > G	SNV	missense_variant	99982153	ZIC2	chr13	ENST00000376335:p.Ala30Gly/c.89C>G	NA	NA	NA	NA
C > G	SNV	missense_variant	70642269	TTC9	chr14	ENST00000256367:p.Ala47Gly/c.140C>G	NA	NA	NA	NA
C > G	SNV	missense_variant	70642272	TTC9	chr14	ENST00000256367:p.Ala48Gly/c.143C>G	NA	NA	NA	NA
C > T	SNV	synonymous_variant	72671172	DPF3	chr14	ENST00000366353:p.Arg401Arg/c.1203G>A	NA	NA	NA	NA
A > G	SNV	missense_variant	103012158	CDC42BPB	chr14	ENST00000361246:p.Met69Thr/c.206T>C	NA	NA	NA	NA
C > G	SNV	missense_variant	40282049	ANKRD63	chr15	ENST00000434396:p.Ala180Pro/c.538G>C	NA	NA	NA	NA
G > A	SNV	missense_variant	74632743	EDC3	chr15	ENST00000315127:p.Pro466Ser/c.1396C>T	NA	NA	NA	NA
C > T	SNV	synonymous_variant	74632744	EDC3	chr15	ENST00000315127:p.Leu465Leu/c.1395G>A	NA	NA	NA	NA
G > C	SNV	missense_variant	82661909	AP3B2	chr15	ENST00000535359:p.Gln978Glu/c.2932C>G	NA	NA	NA	NA
G > C	SNV	missense_variant	89751159	MESP1	chr15	ENST00000300057:p.Pro25Ala/c.73C>G	NA	NA	NA	NA
T > C	SNV	missense_variant	99333953	LRRC28	chr15	ENST00000301981:p.Leu139Pro/c.416T>C	NA	NA	NA	NA
C > A	SNV	missense_variant	717332	METRN	chr16	ENST00000568223:p.Ala276Asp/c.827C>A	NA	NA	NA	NA
C > T	SNV	missense_variant	728323	HAGHL	chr16	ENST00000341413:p.Ala99Val/c.296C>T	NA	NA	NA	NA
C > A	SNV	missense_variant	4594764	C16orf96	chr16	ENST00000444310:p.Arg1030Ser/c.3088C>A	NA	NA	NA	NA
T > A	SNV	missense_variant	71640765	MARVELD3	chr16	ENST00000299952:p.Val324Glu/c.971T>A	NA	NA	NA	NA
G > A	SNV	missense_variant	86579384	FOXL1	chr16	ENST00000320241:p.Ala221Thr/c.661G>A	NA	NA	NA	NA
G > A	SNV	stop_gained+splice_region_variant	75628674	RECQL5	chr17	ENST00000317905:p.Gln860*/c.2578C>T	NA	NA	NA	NA
C > G	SNV	missense_variant	81683557	ARL16	chr17	ENST00000397498:p.Glu57Asp/c.171G>C	NA	NA	NA	NA
C > G	SNV	missense_variant	5891379	TMEM200C	chr18	ENST00000581347:p.Ala229Pro/c.685G>C	NA	NA	NA	NA
C > G	SNV	missense_variant	5891382	TMEM200C	chr18	ENST00000581347:p.Ala228Pro/c.682G>C	NA	NA	NA	NA
C > G	SNV	missense_variant	5891394	TMEM200C	chr18	ENST00000581347:p.Ala224Pro/c.670G>C	NA	NA	NA	NA
T > C	SNV	missense_variant	12359987	AFG3L2	chr18	ENST00000269143:p.Gln231Arg/c.692A>G	NA	NA	NA	NA
T > C	SNV	synonymous_variant	46334424	RNF165	chr18	ENST00000588679:p.Ala50Ala/c.150T>C	NA	NA	NA	NA
C > G	SNV	missense_variant	5828036	NRTN	chr19	ENST00000303212:p.Arg153Gly/c.457C>G	NA	NA	NA	NA
C > T	SNV	missense_variant	17624882	UNC13A	chr19	ENST00000551649:p.Val1382Ile/c.4144G>A	NA	NA	COSM1304165(1)	NA
G > T	SNV	missense_variant	39502861	DLL3	chr19	ENST00000205143:p.Leu152Phe/c.456G>T	NA	NA	NA	NA
G > C	SNV	missense_variant	52801416	ZNF28	chr19	ENST00000457749:p.Ser143Arg/c.429C>G	NA	NA	NA	NA
T > C	SNV	synonymous_variant	57621190	ZNF134	chr19	ENST00000396161:p.Ser357Ser/c.1071T>C	NA	NA	NA	NA
A > G	SNV	missense_variant	41421288	CHD6	chr20	ENST00000373233:p.Ser1783Pro/c.5347T>C	NA	NA	NA	NA
C > A	SNV	synonymous_variant	45877953	ZSWIM3	chr20	ENST00000255152:p.Thr465Thr/c.1395C>A	NA	NA	NA	NA
C > G	SNV	missense_variant	47661840	SULF2	chr20	ENST00000359930:p.Gln809His/c.2427G>C	NA	NA	NA	NA
G > A	SNV	missense_variant	62332397	LAMA5	chr20	ENST00000252999:p.Thr1176Ile/c.3527C>T	NA	NA	NA	NA
C > T	SNV	missense_variant	62668017	SLCO4A1	chr20	ENST00000497209:p.Thr582Ile/c.1745C>T	NA	NA	NA	NA
T > G	SNV	splice_donor_variant+intron_variant	64066334	TCEA2	chr20	ENST00000458442:c.-10+2T>G	NA	NA	NA	NA
A > G	SNV	missense_variant	43656715	HSF2BP	chr21	ENST00000291560:p.Phe20Ser/c.59T>C	NA	NA	NA	NA
A > G	SNV	synonymous_variant	37973663	SOX10	chr22	ENST00000360880:p.Tyr411Tyr/c.1233T>C	NA	NA	NA	NA
C > T	SNV	missense_variant	20654232	DDOST	chr1	ENST00000375048:p.Gly279Asp/c.836G>A	NA	NA	NA	NA
C > G	SNV	missense_variant	29259959	PTPRU	chr1	ENST00000345512:p.Ser255Arg/c.765C>G	NA	NA	NA	NA
C > A	SNV	missense_variant	38895991	RHBDL2	chr1	ENST00000289248:p.Gly196Val/c.587G>T	NA	NA	NA	NA
A > G	SNV	missense_variant	44130182	KLF17	chr1	ENST00000372299:p.Gln304Arg/c.911A>G	NA	NA	NA	NA
C > G	SNV	missense_variant	47416848	FOXE3	chr1	ENST00000335071:p.Ala178Gly/c.533C>G	NA	NA	NA	NA
A > G	SNV	synonymous_variant	154010033	NUP210L	chr1	ENST00000368559:p.Thr1623Thr/c.4869T>C	NA	NA	NA	NA
T > G	SNV	missense_variant	156873663	NTRK1	chr1	ENST00000524377:p.Val294Gly/c.881T>G	NA	NA	NA	NA
A > T	SNV	missense_variant	172448525	C1orf105	chr1	ENST00000367727:p.Leu64Phe/c.192A>T	NA	NA	NA	NA
A > G	SNV	synonymous_variant	223227716	SUSD4	chr1	ENST00000366878:p.His313His/c.939T>C	NA	NA	NA	NA
T > C	SNV	missense_variant	225852676	TMEM63A	chr1	ENST00000366835:p.Ile631Val/c.1891A>G	NA	NA	NA	NA
C > G	SNV	missense_variant	226548942	STUM	chr1	ENST00000366788:p.Ala13Gly/c.38C>G	NA	NA	NA	NA
C > G	SNV	missense_variant	226548945	STUM	chr1	ENST00000366788:p.Ala14Gly/c.41C>G	NA	NA	NA	NA
C > G	SNV	synonymous_variant	231626912	DISC1	chr1	ENST00000439617:p.Gly15Gly/c.45C>G	NA	NA	NA	NA
C > G	SNV	synonymous_variant	231626915	DISC1	chr1	ENST00000439617:p.Gly16Gly/c.48C>G	NA	NA	NA	NA
G > C	SNV	missense_variant	26311420	ADGRF3	chr2	ENST00000311519:p.Leu770Val/c.2308C>G	NA	NA	NA	NA
A > G	SNV	synonymous_variant	27782620	MRPL33	chr2	ENST00000448427:p.Ser30Ser/c.90A>G	NA	NA	NA	NA
G > C	SNV	synonymous_variant	61888454	CCT4	chr2	ENST00000394440:p.Gly18Gly/c.54C>G	NA	NA	NA	NA
G > A	SNV	synonymous_variant	75053701	TACR1	chr2	ENST00000305249:p.Gly213Gly/c.639C>T	NA	NA	NA	NA
C > G	SNV	synonymous_variant	104856407	POU3F3	chr2	ENST00000361360:p.Gly299Gly/c.897C>G	NA	NA	NA	NA
C > G	SNV	synonymous_variant	104856410	POU3F3	chr2	ENST00000361360:p.Gly300Gly/c.900C>G	NA	NA	NA	NA
A > T	SNV	missense_variant	113028067	IL36B	chr2	ENST00000327407:p.Phe104Ile/c.310T>A	NA	NA	NA	NA
A > T	SNV	missense_variant	178751381	TTN	chr2	ENST00000360870:p.Asp3673Glu/c.11019T>A	NA	NA	NA	NA
T > G	SNV	missense_variant	178785693	TTN	chr2	ENST00000589042:p.Lys807Thr/c.2420A>C	NA	NA	NA	NA
A > C	SNV	missense_variant	237387996	COL6A3	chr2	ENST00000295550:p.Ser300Ala/c.898T>G	NA	NA	NA	NA
G > A	SNV	synonymous_variant	238102051	ESPNL	chr2	ENST00000343063:p.Arg135Arg/c.405G>A	NA	NA	COSM4546719(1)	NA
G > T	SNV	missense_variant+splice_region_variant	42397333	LYZL4	chr3	ENST00000287748:p.Pro125Thr/c.373C>A	NA	NA	NA	NA
A > G	SNV	missense_variant+splice_region_variant	87249977	CHMP2B	chr3	ENST00000263780:p.Ile142Val/c.424A>G	NA	NA	NA	NA
C > G	SNV	missense_variant	126524370	CHST13	chr3	ENST00000319340:p.Ala13Gly/c.38C>G	NA	NA	NA	NA
C > G	SNV	missense_variant	129315503	H1FX	chr3	ENST00000333762:p.Ala134Pro/c.400G>C	NA	NA	NA	NA
C > G	SNV	missense_variant	129315506	H1FX	chr3	ENST00000333762:p.Ala133Pro/c.397G>C	NA	NA	NA	NA
G > A	SNV	missense_variant	142578679	ATR	chr3	ENST00000350721:p.Ala9Val/c.26C>T	NA	NA	NA	NA
T > C	SNV	missense_variant	186791799	RFC4	chr3	ENST00000296273:p.Thr243Ala/c.727A>G	NA	NA	NA	NA
C > G	SNV	synonymous_variant	5892655	CRMP1	chr4	ENST00000324989:p.Arg105Arg/c.315G>C	NA	NA	NA	NA
A > G	SNV	missense_variant	105275935	TET2	chr4	ENST00000513237:p.Thr1830Ala/c.5488A>G	NA	NA	NA	NA
A > T	SNV	missense_variant	35789601	SPEF2	chr5	ENST00000637569:p.His1979Leu/c.5936A>T	NA	NA	NA	NA
C > G	SNV	missense_variant	36207212	NADK2	chr5	ENST00000381937:p.Ser305Thr/c.914G>C	NA	NA	NA	NA
T > C	SNV	missense_variant	72905351	TNPO1	chr5	ENST00000337273:p.Phe880Leu/c.2638T>C	NA	NA	NA	NA
C > G	SNV	missense_variant	20402300	E2F3	chr6	ENST00000346618:p.Ala23Gly/c.68C>G	NA	NA	NA	NA
C > A	SNV	synonymous_variant	24205059	DCDC2	chr6	ENST00000378454:p.Arg322Arg/c.966G>T	NA	NA	NA	NA
A > G	SNV	missense_variant	26020523	HIST1H3A	chr6	ENST00000613854:p.Thr12Ala/c.34A>G	NA	NA	NA	NA
T > C	SNV	missense_variant	42105054	C6orf132	chr6	ENST00000341865:p.Asn953Ser/c.2858A>G	NA	NA	NA	NA
C > T	SNV	synonymous_variant	131872083	ENPP1	chr6	ENST00000360971:p.Gly473Gly/c.1419C>T	NA	NA	NA	NA
A > G	SNV	missense_variant	137044703	IL20RA	chr6	ENST00000316649:p.Leu9Pro/c.26T>C	NA	NA	NA	NA
G > C	SNV	missense_variant	152416639	SYNE1	chr6	ENST00000367255:p.Ala1933Gly/c.5798C>G	NA	NA	NA	NA
A > G	SNV	missense_variant	166307653	PRR18	chr6	ENST00000322583:p.Phe164Leu/c.490T>C	NA	NA	NA	NA
T > C	SNV	missense_variant	56116070	NUPR2	chr7	ENST00000329309:p.Lys82Arg/c.245A>G	NA	NA	NA	NA
G > A	SNV	missense_variant	83155514	PCLO	chr7	ENST00000333891:p.Thr376Ile/c.1127C>T	NA	NA	NA	NA
G > T	SNV	synonymous_variant	11200743	XKR6	chr8	ENST00000416569:p.Leu199Leu/c.597C>A	NA	NA	NA	NA
G > A	SNV	missense_variant	14554922	SGCZ	chr8	ENST00000382080:p.Thr15Ile/c.44C>T	NA	NA	NA	NA
G > A	SNV	missense_variant	38825361	TACC1	chr8	ENST00000317827:p.Cys482Tyr/c.1445G>A	NA	NA	NA	NA
T > C	SNV	missense_variant	70131961	NCOA2	chr8	ENST00000452400:p.His1067Arg/c.3200A>G	NA	NA	COSM2874583(3)	NA
G > C	SNV	missense_variant	112556927	CSMD3	chr8	ENST00000297405:p.Pro1357Arg/c.4070C>G	NA	NA	NA	NA
C > T	SNV	missense_variant	125130252	NSMCE2	chr8	ENST00000518146:p.Ser66Leu/c.197C>T	NA	NA	NA	NA
A > G	SNV	missense_variant	3324114	RFX3	chr9	ENST00000442560:p.Cys125Arg/c.373T>C	NA	NA	NA	NA
C > G	SNV	missense_variant	77020316	FOXB2	chr9	ENST00000376708:p.Ala221Gly/c.662C>G	NA	NA	NA	NA
C > G	SNV	missense_variant	77020319	FOXB2	chr9	ENST00000376708:p.Ala222Gly/c.665C>G	NA	NA	NA	NA
G > C	SNV	synonymous_variant	86946309	GAS1	chr9	ENST00000298743:p.Gly157Gly/c.471C>G	NA	NA	NA	NA
C > T	SNV	missense_variant	128360418	SLC27A4	chr9	ENST00000300456:p.Ala620Val/c.1859C>T	NA	NA	NA	NA
A > G	SNV	missense_variant	130265912	HMCN2	chr9	ENST00000624552:p.Thr11Ala/c.31A>G	NA	NA	NA	NA
A > G	SNV	missense_variant	131447760	PRRC2B	chr9	ENST00000357304:p.Lys359Arg/c.1076A>G	NA	NA	NA	NA
G > A	SNV	missense_variant	70530007	PALD1	chr10	ENST00000263563:p.Gly136Glu/c.407G>A	NA	NA	NA	NA
C > G	SNV	missense_variant	104641560	SORCS3	chr10	ENST00000369701:p.Ala78Gly/c.233C>G	NA	NA	NA	NA
T > A	SNV	missense_variant	124998114	CTBP2	chr10	ENST00000309035:p.Ile679Phe/c.2035A>T	NA	NA	NA	NA
G > A	SNV	synonymous_variant	132117550	JAKMIP3	chr10	ENST00000298622:p.Glu203Glu/c.609G>A	NA	NA	COSM367551(1)	NA
C > T	SNV	missense_variant	13419616	BTBD10	chr11	ENST00000530907:p.Cys151Tyr/c.452G>A	NA	NA	NA	NA
G > A	SNV	missense_variant	17574827	OTOG	chr11	ENST00000399391:p.Asp813Asn/c.2437G>A	NA	NA	NA	NA
C > G	SNV	missense_variant	61528150	SYT7	chr11	ENST00000539008:p.Glu412Asp/c.1236G>C	NA	NA	NA	NA
C > T	SNV	missense_variant	63544918	RARRES3	chr11	ENST00000439013:p.Pro139Leu/c.416C>T	NA	NA	NA	NA
T > C	SNV	synonymous_variant	83469267	DLG2	chr11	ENST00000376104:p.Glu851Glu/c.2553A>G	NA	NA	NA	NA
T > C	SNV	missense_variant	460443	B4GALNT3	chr12	ENST00000266383:p.Phe23Leu/c.67T>C	NA	NA	NA	NA
G > A	SNV	missense_variant	119990125	BICDL1	chr12	ENST00000397558:p.Gly86Glu/c.257G>A	NA	NA	NA	NA
C > T	SNV	missense_variant	45004271	FAM179B	chr14	ENST00000361462:p.Ser850Phe/c.2549C>T	NA	NA	COSM2197281(1)	NA
A > G	SNV	stop_lost	62712689	KCNH5	chr14	ENST00000394968:p.Ter625Argext*?/c.1873T>C	NA	NA	NA	NA
G > A	SNV	synonymous_variant	64167498	SYNE2	chr14	ENST00000358025:p.Glu5588Glu/c.16764G>A	NA	NA	NA	NA
A > G	SNV	synonymous_variant	64797756	SPTB	chr14	ENST00000556626:p.Asp385Asp/c.1155T>C	NA	NA	NA	NA
G > C	SNV	missense_variant	70947024	PCNX1	chr14	ENST00000304743:p.Gly88Ala/c.263G>C	NA	NA	NA	NA
T > C	SNV	missense_variant	95210734	CLMN	chr14	ENST00000298912:p.Ser252Gly/c.754A>G	NA	NA	NA	NA
G > A	SNV	missense_variant	100538643	BEGAIN	chr14	ENST00000637716:p.Arg589Trp/c.1765C>T	NA	NA	NA	NA
T > C	SNV	synonymous_variant	102434461	TECPR2	chr14	ENST00000359520:p.Asn548Asn/c.1644T>C	NA	NA	NA	NA
A > T	SNV	missense_variant	103110147	EXOC3L4	chr14	ENST00000380069:p.Glu698Val/c.2093A>T	NA	NA	NA	NA
G > A	SNV	synonymous_variant	105479626	CRIP2	chr14	ENST00000483017:p.Arg274Arg/c.822G>A	NA	NA	NA	NA
A > G	SNV	missense_variant	69389678	PAQR5	chr15	ENST00000340965:p.Tyr137Cys/c.410A>G	NA	NA	NA	NA
G > A	SNV	synonymous_variant	77614416	LINGO1	chr15	ENST00000355300:p.Cys497Cys/c.1491C>T	NA	NA	NA	NA
A > G	SNV	synonymous_variant	69119688	CHTF8	chr16	ENST00000306585:p.Pro247Pro/c.741T>C	NA	NA	NA	NA
G > A	SNV	missense_variant	71663936	PHLPP2	chr16	ENST00000567016:p.His685Tyr/c.2053C>T	NA	NA	NA	NA
G > C	SNV	missense_variant	75112639	LDHD	chr16	ENST00000300051:p.Leu441Val/c.1321C>G	NA	NA	NA	NA
G > C	SNV	missense_variant	84745182	USP10	chr16	ENST00000570191:p.Ser238Thr/c.713G>C	NA	NA	NA	NA
G > C	SNV	missense_variant	89286174	ANKRD11	chr16	ENST00000378330:p.Leu253Val/c.757C>G	NA	NA	NA	NA
T > C	SNV	missense_variant	410452	C17orf97	chr17	ENST00000360127:p.Leu37Pro/c.110T>C	NA	NA	NA	NA
T > G	SNV	missense_variant	17303600	NT5M	chr17	ENST00000616989:p.Val17Gly/c.50T>G	NA	NA	NA	NA
A > T	SNV	missense_variant	18636467	TBC1D28	chr17	ENST00000345096:p.Ser210Thr/c.628T>A	NA	NA	NA	NA
C > T	SNV	missense_variant	28527318	FOXN1	chr17	ENST00000226247:p.Pro219Leu/c.656C>T	NA	NA	COSM3515380(1)	NA
G > C	SNV	missense_variant	41825616	NT5C3B	chr17	ENST00000435506:p.Ile270Met/c.810C>G	NA	NA	NA	NA
T > G	SNV	missense_variant	44666858	MEIOC	chr17	ENST00000409122:p.Phe316Cys/c.947T>G	NA	NA	NA	NA
T > C	SNV	missense_variant	63421224	TANC2	chr17	ENST00000389520:p.Ser1758Pro/c.5272T>C	NA	NA	NA	NA
C > T	SNV	missense_variant	76710658	MXRA7	chr17	ENST00000355797:p.Asp97Asn/c.289G>A	NA	NA	NA	NA
C > G	SNV	missense_variant	78972274	LGALS3BP	chr17	ENST00000262776:p.Glu354Gln/c.1060G>C	NA	NA	NA	NA
C > G	SNV	synonymous_variant	81683554	ARL16	chr17	ENST00000397498:p.Pro58Pro/c.174G>C	NA	NA	NA	NA
C > G	SNV	missense_variant	81922702	MAFG	chr17	ENST00000357736:p.Gly131Ala/c.392G>C	NA	NA	NA	NA
G > T	SNV	missense_variant	69054125	CCDC102B	chr18	ENST00000360242:p.Leu510Phe/c.1530G>T	NA	NA	NA	NA
C > G	SNV	missense_variant	12430787	ZNF443	chr19	ENST00000301547:p.Ser462Thr/c.1385G>C	NA	NA	NA	NA
G > A	SNV	missense_variant	39375659	SAMD4B	chr19	ENST00000314471:p.Cys226Tyr/c.677G>A	NA	NA	NA	NA
C > T	SNV	synonymous_variant	40236072	AKT2	chr19	ENST00000392038:p.Val331Val/c.993G>A	NA	NA	NA	NA
C > G	SNV	synonymous_variant	42250339	ERF	chr19	ENST00000222329:p.Arg83Arg/c.249G>C	NA	NA	NA	NA
A > G	SNV	missense_variant	45306778	CKM	chr19	ENST00000221476:p.Ile373Thr/c.1118T>C	NA	NA	NA	NA
T > G	SNV	missense_variant	48735239	RASIP1	chr19	ENST00000222145:p.Asn379Thr/c.1136A>C	NA	NA	NA	NA
A > C	SNV	missense_variant	49359860	TEAD2	chr19	ENST00000593945:p.Asp72Glu/c.216T>G	NA	NA	NA	NA
C > A	SNV	missense_variant	49459757	ALDH16A1	chr19	ENST00000293350:p.Asp136Glu/c.408C>A	NA	NA	COSM1283365(1)	NA
C > A	SNV	missense_variant	3082980	AVP	chr20	ENST00000380293:p.Asp107Tyr/c.319G>T	NA	NA	NA	NA
G > A	SNV	missense_variant	5946468	TRMT6	chr20	ENST00000203001:p.Ala65Val/c.194C>T	NA	NA	NA	NA
A > C	SNV	missense_variant	32959936	EFCAB8	chr20	ENST00000400522:p.Glu1083Ala/c.3248A>C	NA	NA	NA	NA
C > T	SNV	missense_variant	33611145	CBFA2T2	chr20	ENST00000359606:p.Pro96Leu/c.287C>T	NA	NA	NA	NA
G > C	SNV	missense_variant+splice_region_variant	34559738	MAP1LC3A	chr20	ENST00000374837:p.Arg73Pro/c.218G>C	NA	NA	NA	NA
T > C	SNV	missense_variant	41420951	CHD6	chr20	ENST00000373233:p.Glu1895Gly/c.5684A>G	NA	NA	NA	NA
A > G	SNV	missense_variant	45943372	PCIF1	chr20	ENST00000372409:p.Lys285Arg/c.854A>G	NA	NA	NA	NA
A > T	SNV	stop_gained	34370836	KCNE2	chr21	ENST00000290310:p.Lys120*/c.358A>T	NA	NA	NA	NA
T > C	SNV	missense_variant	41867317	PRDM15	chr21	ENST00000269844:p.Lys201Arg/c.602A>G	NA	NA	NA	NA
G > A	SNV	missense_variant	42762105	PDE9A	chr21	ENST00000291539:p.Glu370Lys/c.1108G>A	NA	NA	COSM4521367(1)	NA
G > T	SNV	missense_variant	43684629	RRP1B	chr21	ENST00000340648:p.Arg323Leu/c.968G>T	NA	NA	NA	NA
A > G	SNV	missense_variant	46563879	DIP2A	chr21	ENST00000417564:p.Ile1371Val/c.4111A>G	NA	NA	NA	NA
C > T	SNV	missense_variant	19967248	COMT	chr22	ENST00000428707:p.Pro93Ser/c.277C>T	NA	NA	NA	NA
G > C	SNV	missense_variant	22904907	IGLJ3	chr22	ENST00000390324:p.Gln11His/c.33G>C	NA	NA	NA	NA
C > G	SNV	missense_variant	28883906	ZNRF3	chr22	ENST00000544604:p.Ala47Gly/c.140C>G	NA	NA	NA	NA
T > C	SNV	missense_variant	46439370	CELSR1	chr22	ENST00000262738:p.Asn1409Asp/c.4225A>G	NA	NA	NA	NA
G > C	SNV	missense_variant	12498704	FRMPD4	chrX	ENST00000380682:p.Trp22Cys/c.66G>C	NA	NA	NA	NA
G > A	SNV	synonymous_variant	38220703	SRPX	chrX	ENST00000378533:p.Ser30Ser/c.90C>T	NA	NA	NA	NA
T > G	SNV	missense_variant	93672424	NAP1L3	chrX	ENST00000373079:p.Asp294Ala/c.881A>C	NA	NA	NA	NA
A > G	SNV	missense_variant	130412789	RBMX2	chrX	ENST00000305536:p.Arg304Gly/c.910A>G	NA	NA	NA	NA
C > T	SNV	synonymous_variant	136346769	ADGRG4	chrX	ENST00000370652:p.Gly1021Gly/c.3063C>T	NA	NA	NA	NA
G > C	SNV	missense_variant	153803822	PDZD4	chrX	ENST00000393758:p.Ala620Gly/c.1859C>G	NA	NA	NA	NA
T > G	SNV	missense_variant	153865401	L1CAM	chrX	ENST00000370060:p.Ser883Arg/c.2647A>C	NA	NA	NA	NA
InDel small insertion and deletion, SNV single nucleotide variant, NA not available, gnomAD genome aggregation database, dbSNP The Database of Short Genetic Variation, COSMIC Catalogue of Somatic Mutations in Cancer
